# Supplementary material for: Exploring the genetic architecture of powdery mildew resistance in wheat through QTL meta-analysis
Source: Front Plant Sci. 2024 Jul 3;15:1386494. doi: 10.3389/fpls.2024.1386494 (PMC11251950; doi:10.3389/fpls.2024.1386494)
Supplement: Supplementary file 1 [file DataSheet_1.xlsx]

## Sheet: Table S1
Supplementary Table 1: Summary of genome-wide association studies considered in the current study
S. No.	Type of wheat (Panel size)	Genotyping platform/Number	Disease	Environment	References
1	winter wheat genotypes comprising both cultivars and landraces (175)	20K SNP wheat marker array (7,401 SNP)	Powdery Mildew	Denmark, Estonia, Lithuania, and Sweden	Alemu et al., 2021
2	spring wheat varieties (97)	Illumina Infinium 15K chip ( 9285)	Powdery Mildew	Russia	Leonova, I.N., 2019
3	winter/facultative wheat accessions ( 1292)	90K chip	Powdery Mildew	USA (Green House)	Li et al., 2019
4	Spring wheat genotypes (198), isolines (21) 1 susceptible genotype	25K Infinium iSelect array (25K-SNPs)	PM seedling resistance	Egypt	Mourad et al., 2023
5	Elite breeding lines and cultivars (185)	wheat 90K SNP assay (Illumina)	Powdery Mildew	Manhattan,	Liu et al., 2017
6	Four multi-parental populations were developed by using four different donor lines; two Chinese wheat landraces and two synthetic hexaploid wheat lines. ( Total 717 lines).	15 + 5 K Infinium iSelect HD Custom Genotyping BeadChip SNP	Powdery Mildew	Denmark	Nordestgaard et al., 2021
7	The panel included seven sub species of T. turgidum(221).	n Illumina iScan reader	APR and seedling resistance for PM	Italy (Green House)	Simeone et al., 2020
8	BC2DH population- 6037/Atlantis//Atlantis- common wheat × maize cross (97)	15 K + 5 K Infinium® iSelect® array (17,267 SNP)	APR Powdery Mildew	Germany (Green House)	Mohler and Stadlmeier, 2019
9	common wheat genotypes (335)	llumina iSelect 90,000 SNP bead chip assay	Powdery Mildew	Australia	Kang et al., 2020
10	winter wheat ( 8,316 ) + European winter wheat (171)	Illumina HiSeq 2500.	Powdery Mildew	Germany	Hinterberger et al., 2022
11	wheat genotypes ( 297 ) + control cultivars (4)	SSR markers	Powdery Mildew	Iran	Sabouri et al., 2022
12	landraces (371) and released cultivars (266) Wheat	660 K microarray (314,548 SNP)	APR Powdery Mildew	China.	Du et al., 2021
References
1	Alemu, A., Brazauskas, G., Gaikpa, D. S., Henriksson, T., Islamov, B., J繪rgensen, L. N., Koppel, M., Koppel, R., Liatukas, 鬚., Svensson, J. T., & Chawade, A. (2021). Genome-Wide Association Analysis and Genomic Prediction for Adult-Plant Resistance to Septoria Tritici Blotch and Powdery Mildew in Winter Wheat. Frontiers in Genetics, 12, 661742. https://doi.org/10.3389/fgene.2021.661742
2	Leonova, I.N. Genome-Wide Association Study of Powdery Mildew Resistance in Russian Spring Wheat (T. aestivum L.) Varieties. Russ J Genet 55, 1360–1374 (2019). https://doi.org/10.1134/S1022795419110085
3	Li, G., Xu, X., Tan, C., Carver, B. F., Bai, G., Wang, X., Bonman, J. M., Wu, Y., Hunger, R., & Cowger, C. (2019). Identification of powdery mildew resistance loci in wheat by integrating genome-wide association study (GWAS) and linkage mapping. The Crop Journal, 7(3), 294-306. https://doi.org/10.1016/j.cj.2019.01.005
4	Mourad, A. M., Hamdy, R. M., & Esmail, S. M. (2023). Novel genomic regions on chromosome 5B controlling wheat powdery mildew seedling resistance under Egyptian conditions. Frontiers in Plant Science, 14, 1160657. https://doi.org/10.3389/fpls.2023.1160657
5	Liu, N., Bai, G., Lin, M., Xu, X., & Zheng, W. (2017). Genome-wide Association Analysis of Powdery Mildew Resistance in U.S. Winter Wheat. Scientific Reports, 7(1), 1-11. https://doi.org/10.1038/s41598-017-11230-z
6	Nordestgaard, N. V., Thach, T., Sarup, P., Andersen, J. R., Hovmøller, M. S., Jahoor, A., Jørgensen, L. N., & Orabi, J. (2021). Multi-Parental Populations Suitable for Identifying Sources of Resistance to Powdery Mildew in Winter Wheat. Frontiers in Plant Science, 11, 570863. https://doi.org/10.3389/fpls.2020.570863
7	Simeone, R., Piarulli, L., Nigro, D., Signorile, M. A., Blanco, E., Mangini, G., & Blanco, A. (2020). Mapping Powdery Mildew (Blumeria graminis f. sp. tritici) Resistance in Wild and Cultivated Tetraploid Wheats. International Journal of Molecular Sciences, 21(21), 7910. https://doi.org/10.3390/ijms21217910
8	Mohler, V., Stadlmeier, M. Dynamic QTL for adult plant resistance to powdery mildew in common wheat (Triticum aestivum L.). J Appl Genetics 60, 291–300 (2019). https://doi.org/10.1007/s13353-019-00518-7
9	Kang, Y., Barry, K., Cao, F. et al. Genome-wide association mapping for adult resistance to powdery mildew in common wheat. Mol Biol Rep 47, 1241–1256 (2020). https://doi.org/10.1007/s11033-019-05225-4
10	Hinterberger, V., Douchkov, D., Lück, S., Kale, S., Mascher, M., Stein, N., Reif, J. C., & Schulthess, A. W. (2022). Mining for New Sources of Resistance to Powdery Mildew in Genetic Resources of Winter Wheat. Frontiers in Plant Science, 13, 836723. https://doi.org/10.3389/fpls.2022.836723
11	Sabouri, H., Kazerani, B., Fallahi, H. A., Dehghan, M. A., Alegh, S. M., Dadras, A. R., Katouzi, M., & Mastinu, A. (2022). Association analysis of yellow rust, fusarium head blight, tan spot, powdery mildew, and brown rust horizontal resistance genes in wheat. Physiological and Molecular Plant Pathology, 118, 101808. https://doi.org/10.1016/j.pmpp.2022.101808
12	Du, X., Xu, W., Peng, C. et al. Identification and validation of a novel locus, Qpm-3BL, for adult plant resistance to powdery mildew in wheat using multilocus GWAS. BMC Plant Biol 21, 357 (2021). https://doi.org/10.1186/s12870-021-03093-4

## Sheet: Table S2
Supplementary Table 2: Detailed information on MQTLs identified during the present study
MQTL	Chromosome	Peak Position	CI (95%)	From	To	Right marker	Left marker	LOD	PVE	No. of QTLs	QTL Name
MQTL1A.1	1A	27.38	8.81	22.975	31.785	Glu-A3	Xgwm136	5.2	14.4	3	Q21MDS1A.1, Q9APR1A.1, Q12APR1A.1
MQTL1A.2	1A	35.59	1.62	34.78	36.4	XGli1	BS00062658_51	10.5	30.2	5	Q33PMR1A.1, Q3APR1A.1, Q24PMS1A.1, Q9APR1A.1, Q12APR1A.1
MQTL1A.3	1A	48.23	0.5	47.98	48.48	wPt-731846	Excalibur_c5139_198	2.9	22.9	2	Q14APR1A.1, Q22PMS1A.1
MQTL1A.4	1A	52.73	0.44	52.51	52.95	Xbarc263	wmc95	8.9	46	3	Q14APR1A.1, Q5PMR1A.1, Q23PMR1A.1
MQTL1B.3	1B	455.76	3.91	453.8	457.71	Xgwm550	D_GDS7LZN02GBBZ2_143	5.8	21.8	4	Q13APR1B.1, Q5PMR1B.1, Q16APR1B.1, Q25DS1B.1
MQTL2A.1	2A	49.25	1.34	48.58	49.92	Xfba198	2A-Excalibur_c15379_1305	30.4	50.7	4	Q18APR2A.1, Q26DS2A.1, Q29APR2A.1, Q29APR2A.2
MQTL2A.2	2A	113.91	28.14	99.84	127.98	Excalibur_rep_c102244_1103	BS00044272_51	12.2	38.2	2	Q3APR2A.1, Q29APR2A.2
MQTL2A.3	2A	124.84	1.78	123.95	125.73	Xgwm356	Xfba385	8.4	21.9	5	Q3APR2A.1, Q11APR2A.1, Q11APR2A.3, Q29APR2A.2, Q11APR2A.2
MQTL2B.1	2B	60.39	0.49	60.145	60.635	BobWhite_c39184_140	BS00049876_51	9.1	20.4	6	Q21MDS2B.1, Q25DS2B.1, Q15MDS2B.2, Q18APR2B.1, Q8PMR2B.1, Q3APR2B.1
MQTL2B.2	2B	75.8	1.6	75	76.6	Kukri_c23822_580	BS00010318_51	4	9.5	2	Q21MDS2B.1, Q29APR2B.1
MQTL2D.1	2D	36.84	0.3	36.69	36.99	Xbarc90	Xbarc292	3.6	5.9	2	Q15MDS2D.1, Q22PMS2D.1
MQTL2D.2	2D	66.08	13.5	59.33	72.83	XksuD23	wsnp_CAP12_c1503_764765	2.7	11.7	2	Q22PMS2D.2, Q17PMS2D.1
MQTL3A.1	3A	81.68	1.16	81.1	82.26	Excalibur_c61765_220	Xfba91	2.8	10.3	2	Q34APR3A.1, Q30PMR3A.1
MQTL3B.1	3B	138.78	6.24	135.66	141.9	Xfba190	Xgwm493	8	15.9	3	Q3APR3B.1, Q13APR3B.1, Q2APR3B.2
MQTL3B.2	3B	157.93	12.2	151.83	164.03	BARC131	Xwmc623	4.6	11.4	3	Q2APR3B.1, Q13APR3B.1, Q2APR3B.2
MQTL4A.1	4A	62.91	3.08	61.37	64.45	Ku_c2478_227	Tdurum_contig12696_528	15.3	22	2	Q19APR4A.1, Q8PMR4A.1
MQTL4A.2	4A	96.04	3.77	94.155	97.925	Xwmc96	BS00043286_51	3.6	36.4	2	Q3APR4A.1, Q12APR4A.1
MQTL4A.3	4A	110.4	10.12	105.34	115.46	Xgwm637	Ra_c74035_586	3.1	11.8	2	Q34APR4A.1, Q3APR4A.1
MQTL4D.1	4D	70.97	1.12	70.41	71.53	Xcfd84	Xwmc622	8.9	21.3	2	Q10APR4D.1, Q20APR4D.1
MQTL4D.2	4D	77.67	12.94	71.2	84.14	Xcfd84	Xgwm194	7.5	18.2	3	Q3APR4D.1, Q10APR4D.1, Q20APR4D.1
MQTL5A.1	5A	481.68	3.36	480	483.36	RAC875_c53808_1027	Kukri_c95189_124	3.2	14.2	3	Q27APR5A.1, Q17PMS5A.1, Q34APR5A.1
MQTL5A.2	5A	496.19	7.56	492.41	499.97	RAC875_c53808_1027	Kukri_c95189_124	3	18.9	2	Q33PMR5A.1, Q12APR5A.1
MQTL5B.1	5B	36.4	2.35	35.23	37.58	wmc149	Kukri_c912_1423	3.3	8.5	2	Q9APR5B.1, Q3APR5B.1
MQTL5B.2	5B	44.36	0.39	44.17	44.56	Tdurum_contig70554_1004	Tdurum_contig70554_1006	3.1	10	2	Q16APR5B.1, Q3APR5B.1
MQTL5D.1	5D	41.4	17.09	32.855	49.945	gwm959c	Xwgm583	3.4	21.2	2	Q3APR5D.1, Q4PMR5D.2
MQTL5D.2	5D	61.8	1.76	60.92	62.68	Xgwm583	gbxG083c	9.4	34.9	5	Q27APR5D.2, Q23PMR5D.1, Q27APR5D.1, Q4PMR5D.2, Q4PMR5D.1
MQTL5D.3	5D	63.79	1.52	63.03	64.55	gbxG083c	Xbarc286	10.8	76.5	5	Q27APR5D.2, Q23PMR5D.1, Q10APR5D.1, Q26DS5D.1, Q4PMR5D.1
MQTL5D.4	5D	67.66	0.06	67.63	67.69	Xgwm639	Xcfd12	2.6	21.7	3	Q23PMR5D.3, Q10APR5D.1, Q4PMR5D.1
MQTL6A.1	6A	86.51	4.03	84.49	88.52	6A-BS00103442_51	Xcdo388	15.3	35.4	4	Q11APR6A.1, Q11APR6A.2, Q4PMR6A.1, Q11APR6A.3
MQTL6A.2	6A	182.3	4.38	180.11	184.49	Xwmc254	Xwmc59	8.8	16	2	Q27APR6A.1, Q26DS6A.1
MQTL7A.1	7A	468.58	7.71	464.72	472.43	Ku_c416_1522	Tdurum_contig12832_116	3.4	13.4	5	Q12APR7A.1, Q14APR7A.1, Q4PMR7A.2, Q4PMR7A.1, Q6PMR7A.1
MQTL7A.2	7A	478.94	3.94	476.97	480.91	Xfbb121	Xcdo545	3.1	15.2	6	Q6PMR7A.3, Q14APR7A.1, Q4PMR7A.2, Q17PMS7A.1, Q4PMR7A.1, Q6PMR7A.1
MQTL7A.3	7A	483.56	0.87	483.13	484	Xwmc158	BS00033782_51	2.7	14.4	6	Q22PMS7A.1, Q14APR7A.1, Q6PMR7A.2, Q17PMS7A.1, Q4PMR7A.1, Q6PMR7A.1
MQTL7B.1	7B	137.42	1.05	136.9	137.95	Xwmc606	Xwmc323	4.3	21.3	3	Q3APR7B.1, Q30PMR7B.1, Q20APR7B.1
MQTL7B.2	7B	178.49	2.92	177.03	179.95	CAP12_c1816_325	Xgwm537	1.5	14.3	3	Q23PMR7B.1, Q24PMS7B.1, Q16APR7B.1
MQTL7D.1	7D	24.61	10.44	19.39	29.83	Xwmc506	Xwmc450	5.1	7.1	2	Q22PMS7D.1, Q1APR7D.1
MQTL7D.2	7D	41.47	0.91	41.015	41.925	Xmwg710.2	Xgwm130	3.3	21.1	3	Q3APR7D.2, Q16APR7D.1, Q33PMR7D.1
MQTL7D.3	7D	56.54	1.95	55.565	57.515	Xgwm1220	BS00027514_51	5	8.7	6	Q19APR7D.3, Q19APR7D.2, Q3APR7D.1, Q30PMR7D.2, Q19APR7D.1, Q21MDS7D.1
MQTL7D.4	7D	70.12	10.02	65.11	75.13	GENE-4592_95	Xwmc121	4	12.1	3	Q30PMR7D.1, Q3APR7D.1, Q30PMR7D.2

## Sheet: Table S3
Supplementary Table 3: Singletons detected during the present study
MQTL	Chromosome	Peak Position	CI (95%)	From	To	No. of QTLs	QTL Name
Singleton1B.1	1B	375.3	8	375.3	383.3	1	Q34APR1B.1
Singleton1B.2	1B	451.04	0.2	450.94	451.14	1	Q22PMS1B.1
Singleton1B.4	1B	575.91	2.82	573.32	576.14	1	Q28APR1B.1
Singleton1D.1	1D	1.96	3.96	0	3.96	1	Q34APR1D.1
Singleton1D.2	1D	20.35	12.42	14.14	26.56	1	Q3APR1D.1
Singleton2A.4	2A	153.99	4.16	151.91	156.07	1	Q34APR2A.1
Singleton2B.3	2B	102.01	2.69	100.665	103.355	1	Q30PMR2B.3
Singleton2B.5	2B	121.95	0.51	121.695	122.205	1	Q30PMR2B.2
Singleton2D.3	2D	87.98	8.24	83.86	92.1	1	Q3APR2D.1
Singleton2D.6	2D	189.55	1.04	189.03	190.07	1	Q34APR2D.1
Singleton3A.1	3A	27.79	2.28	26.8	29.08	1	Q16APR3A.1,
Singleton3A.2	3A	73.47	1	73.37	74.37	1	Q10APR3A.1
Singleton3B.1	3B	58.92	7	55.42	62.42	1	Q5PMR3B.1
Singleton3B.4	3B	191.08	8.74	186.71	195.45	1	Q3APR3B.2
Singleton3D.1	3D	147.62	2	147.62	149.62	1	Q34APR3D.1
Singleton3D.2	3D	214.64	10.3	209.49	219.79	1	Q3APR3D.1
Singleton3D.3	3D	299.45	8.96	294.97	303.93	1	Q33PMR3D.1
Singleton4A.2	4A	87.71	7.21	84.105	91.315	1	Q3APR4A.1
Singleton4A.5	4A	134.76	0.83	134.345	135.175	1	Q19APR4A.3
Singleton4A.6	4A	173.39	12	167.39	179.39	1	Q34APR4A.2
Singleton4A.7	4A	206.45	2.58	205.16	207.74	1	Q30PMR4A.1
Singleton4B.1	4B	27.38	2.93	25.92	28.85	1	Q30PMR4B.1
Singleton4B.2	4B	49.12	0.5	48.62	49.12	1	Q16APR4B.1
Singleton4B.3	4B	72.75	2.17	71.76	73.93	1	Q13APR4B.1
Singleton4D.4	4D	172.68	10	164.68	174.68	1	Q34APR4D.1
Singleton5A.3	5A	547.98	14	543.98	557.98	1	Q34APR5A.3
Singleton5B.3	5B	98.2	1.9	97.25	99.15	1	Q28APR5B.1
Singleton5B.4	5B	233.75	6	227.75	233.75	1	Q34APR5B.1
Singleton5D.1	5D	24.45	10.81	19.045	29.855	1	Q20APR5D.1
Singleton6B.1	6B	0	8	0	8	1	Q34APR6B.1
Singleton6B.2	6B	77.72	3.4	76.02	79.42	1	Q17PMS6B.1
Singleton6B.3	6B	165.15	0.44	164.93	165.37	1	Q32PMR6B.1
Singleton6D.1	6D	11.65	0	11.65	11.65	1	Q5PMR6D.1
Singleton7B.3	7B	224.41	18	222.41	240.41	1	Q34APR7B.1
Singleton7B.4	7B	270.04	14	266.04	280.04	1	Q34APR7B.2
Singleton7D.5	7D	97.06	4.93	94.595	99.525	1	Q30PMR7D.3

## Sheet: Table S4
Supplementary Table 4: QTL hotspots detected during the present study
QTLH	Chromosome	Peak Position	CI (95%)	From	To	No. of QTLs	QTL Name
QTLH2B.4	2B	115.33	0.97	114.845	115.815	2	Q30PMR2B.5, Q30PMR2B.1
QTLH2D.4	2D	149.37	1.12	148.81	149.93	3	Q20APR2D.1, Q20APR2D.5, Q20APR2D.3
QTLH2D.5	2D	150.7	0.52	150.44	150.96	2	Q20APR2D.4, Q20APR2D.2

## Sheet: Table S5
Supplementary Table 5: Gene models available from hcMQTL regions
MQTL	Gene stable ID	Gene start (bp)	Gene end (bp)	Functional description
MQTL1A.1	TraesCS1A02G008100	4497200	4503419	NB-ARC
MQTL1A.1	TraesCS1A02G008200	4502605	4504697
MQTL1A.1	TraesCS1A02G008300	4549622	4554906	NB-ARC
MQTL1A.1	TraesCS1A02G008353	4661621	4663924	NB-ARC
MQTL1A.1	TraesCS1A02G008400	4804101	4805663	Oxoglutarate/iron-dependent dioxygenase
MQTL1A.1	TraesCS1A02G008500	4811264	4813128	Chloramphenicol acetyltransferase-like domain superfamily
MQTL1A.1	TraesCS1A02G008600	5023873	5029289	Terpene synthase, N-terminal domain
MQTL1A.1	TraesCS1A02G008700	5132497	5132754
MQTL1A.1	TraesCS1A02G008800	5150710	5153197	Dirigent protein
MQTL1A.1	TraesCS1A02G008900	5233610	5235545
MQTL1A.1	TraesCS1A02G009000	5491027	5495112	Ankyrin repeat
MQTL1A.1	TraesCS1A02G009100	5496528	5499983
MQTL1A.1	TraesCS1A02G009200	5500650	5501198
MQTL1A.1	TraesCS1A02G009300	5501535	5507742	NB-ARC
MQTL1A.1	TraesCS1A02G009320	5521573	5527792	NB-ARC
MQTL1A.1	TraesCS1A02G009400	5645211	5650510	NB-ARC
MQTL1A.1	TraesCS1A02G009500	5871427	5874711	Protein kinase domain
MQTL1A.1	TraesCS1A02G009600	6007940	6012646	NB-ARC
MQTL1A.1	TraesCS1A02G009700	6022742	6023437
MQTL1A.1	TraesCS1A02G009900	6151748	6159140	NB-ARC
MQTL1A.1	TraesCS1A02G010000	6223835	6224092
MQTL1A.1	TraesCS1A02G010100	6293918	6294835	Leucine-rich repeat domain superfamily
MQTL1A.2	TraesCS1A02G009000	5491027	5495112	Ankyrin repeat
MQTL1A.2	TraesCS1A02G009100	5496528	5499983
MQTL1A.2	TraesCS1A02G009200	5500650	5501198
MQTL1A.2	TraesCS1A02G009300	5501535	5507742	NB-ARC
MQTL1A.2	TraesCS1A02G009320	5521573	5527792	NB-ARC
MQTL1A.2	TraesCS1A02G009400	5645211	5650510	NB-ARC
MQTL1A.2	TraesCS1A02G009500	5871427	5874711	Protein kinase domain
MQTL1A.2	TraesCS1A02G009600	6007940	6012646	NB-ARC
MQTL1A.2	TraesCS1A02G009700	6022742	6023437
MQTL1A.2	TraesCS1A02G009900	6151748	6159140	NB-ARC
MQTL1A.2	TraesCS1A02G010000	6223835	6224092
MQTL1A.2	TraesCS1A02G010100	6293918	6294835	Leucine-rich repeat domain superfamily
MQTL1A.2	TraesCS1A02G010200	6317837	6324253	Glycoside hydrolase, family 5
MQTL1A.2	TraesCS1A02G010300	6332192	6336859
MQTL1A.2	TraesCS1A02G010400	6336481	6345966	Leucine-rich repeat
MQTL1A.2	TraesCS1A02G010500	6422072	6423492	Glycosyltransferase 2-like
MQTL1A.2	TraesCS1A02G010600	6438286	6439101	Dirigent protein
MQTL1A.2	TraesCS1A02G010700	6472647	6475129	Ribosomal biogenesis, methyltransferase, EMG1/NEP1
MQTL1A.2	TraesCS1A02G010800	6497878	6500095	Jacalin-like lectin domain
MQTL1A.2	TraesCS1A02G011100	6566139	6567972	Ribosomal protein S19/S15
MQTL1A.2	TraesCS1A02G011200	6569388	6576401	Serine-threonine protein kinase 19
MQTL1A.2	TraesCS1A02G011300	6654552	6655482	Jacalin-like lectin domain
MQTL1A.2	TraesCS1A02G011400	6760744	6764265	Domain of unknown function DUF1664
MQTL1A.2	TraesCS1A02G011500	6765240	6765452	Cytochrome c oxidase assembly factor 3, mitochondrial, coiled-coil domain
MQTL1A.2	TraesCS1A02G011600	6766340	6766555	Cytochrome c oxidase assembly factor 3, mitochondrial, coiled-coil domain
MQTL1A.2	TraesCS1A02G011700	6773469	6773978	Zinc finger, RING-type
MQTL1A.2	TraesCS1A02G011800	6788571	6793542	Formin, FH2 domain
MQTL1A.2	TraesCS1A02G011900	6883652	6887141	Protein kinase domain
MQTL1A.2	TraesCS1A02G012000	6899512	6903022	Protein kinase domain
MQTL1A.2	TraesCS1A02G012100	6914044	6915989	Protein kinase domain
MQTL1A.2	TraesCS1A02G012200	7100687	7101431	Adaptor protein Cbl, N-terminal domain superfamily
MQTL1A.2	TraesCS1A02G012300	7108623	7109053
MQTL1A.2	TraesCS1A02G012400	7109888	7115465	F-box domain
MQTL1A.2	TraesCS1A02G012500	7178200	7184960	Citron homology (CNH) domain
MQTL1A.2	TraesCS1A02G012600	7185497	7186507	Leucine-rich repeat
MQTL1A.2	TraesCS1A02G012700	7228719	7229943	Enoyl-CoA hydratase/isomerase
MQTL1A.2	TraesCS1A02G012800	7274801	7275803	Enoyl-CoA hydratase/isomerase
MQTL1A.2	TraesCS1A02G012900	7276861	7279534	Enoyl-CoA hydratase/isomerase
MQTL1A.2	TraesCS1A02G013000	7281836	7294634	NB-ARC
MQTL1A.2	TraesCS1A02G013100	7311700	7312269	Transcription factor, MADS-box
MQTL1A.2	TraesCS1A02G013200	7315101	7325769	Ankyrin repeat
MQTL2B.2	TraesCS2B02G045500	22617148	22618622	Exocyst complex component Exo70
MQTL2B.2	TraesCS2B02G045600	22724086	22727561	NB-ARC
MQTL2B.2	TraesCS2B02G045700	22781478	22785668	NB-ARC
MQTL2B.2	TraesCS2B02G045800	22788368	22792294	Exocyst complex component Exo70
MQTL2B.2	TraesCS2B02G045900	23012198	23017661	Exocyst complex component Exo70
MQTL2B.2	TraesCS2B02G046000	23020418	23022244	NB-ARC
MQTL2B.2	TraesCS2B02G046100	23046973	23053252	Leucine-rich repeat domain superfamily
MQTL2B.2	TraesCS2B02G046300	23096314	23103090	Ulp1 protease family, C-terminal catalytic domain
MQTL2B.2	TraesCS2B02G046400	23106305	23110142	Nop domain
MQTL2B.2	TraesCS2B02G046500	23113724	23118094	Sulphate adenylyltransferase
MQTL2B.2	TraesCS2B02G046600	23118714	23124318	Zinc finger, RanBP2-type
MQTL2B.2	TraesCS2B02G046700	23124806	23128370	Sialate O-acetylesterase domain
MQTL2B.2	TraesCS2B02G046800	23533844	23535816	Dienelactone hydrolase
MQTL2B.2	TraesCS2B02G046900	23537700	23538373
MQTL2B.2	TraesCS2B02G047000	23542051	23545116	NAD(P)-binding domain superfamily
MQTL2B.2	TraesCS2B02G047100	23548049	23551608	Nicotianamine synthase
MQTL2B.2	TraesCS2B02G047200	23554523	23557215	Agglutinin domain
MQTL2B.2	TraesCS2B02G047300	23575924	23578715	Glycoside hydrolase, family 19, catalytic
MQTL2B.2	TraesCS2B02G047400	23580386	23583637	Heat shock protein Hsp90 family
MQTL2B.2	TraesCS2B02G047500	23589764	23591507	NFD6/NOXY2-like
MQTL2B.2	TraesCS2B02G047600	23596456	23597365	Jacalin-like lectin domain
MQTL2B.2	TraesCS2B02G047700	23597470	23597775	Dirigent protein
MQTL2B.2	TraesCS2B02G047800	23649078	23652756	Protein kinase domain
MQTL2B.2	TraesCS2B02G047900	23715446	23717380	D-isomer specific 2-hydroxyacid dehydrogenase, catalytic domain
MQTL2B.2	TraesCS2B02G048000	23736105	23737079	D-isomer specific 2-hydroxyacid dehydrogenase, catalytic domain
MQTL2B.2	TraesCS2B02G048100	23808598	23812916	D-isomer specific 2-hydroxyacid dehydrogenase, catalytic domain
MQTL2B.2	TraesCS2B02G048200	23878049	23878768	CP12 domain
MQTL2B.2	TraesCS2B02G048300	23965482	23968099	Domain of unknown function DUF4378
MQTL2B.2	TraesCS2B02G048400	24089443	24091066	Chalcone/stilbene synthase, N-terminal
MQTL2B.2	TraesCS2B02G048500	24091744	24094072	D-isomer specific 2-hydroxyacid dehydrogenase, catalytic domain
MQTL2B.2	TraesCS2B02G048600	24097123	24098799	Chloramphenicol acetyltransferase-like domain superfamily
MQTL2B.2	TraesCS2B02G048700	24099530	24102946	Ureohydrolase
MQTL2B.2	TraesCS2B02G048800	24108649	24110373	Chloramphenicol acetyltransferase-like domain superfamily
MQTL2B.2	TraesCS2B02G048900	24124353	24125941	Chloramphenicol acetyltransferase-like domain superfamily
MQTL2B.2	TraesCS2B02G049000	24134822	24135686	Pectinesterase inhibitor domain
MQTL2B.2	TraesCS2B02G049100	24216894	24218762	Chloramphenicol acetyltransferase-like domain superfamily
MQTL2B.2	TraesCS2B02G049200	24238176	24243776	Thiolase
MQTL2B.2	TraesCS2B02G049300	24264323	24279991	Terpene synthase, conserved site
MQTL2B.2	TraesCS2B02G049400	24506466	24514030	Cytochrome P450
MQTL3B.1	TraesCS3B02G241700	381482293	381479689
MQTL3B.1	TraesCS3B02G241800	381758489	381753149	S1 domain
MQTL3B.1	TraesCS3B02G241900	381767017	381759928	SANT/Myb domain
MQTL3B.1	TraesCS3B02G242000	381843618	381841633	Uncharacterised conserved protein UCP009193
MQTL3B.1	TraesCS3B02G242100	381959449	381959120	Endonuclease/exonuclease/phosphatase superfamily
MQTL3B.1	TraesCS3B02G242200	381973653	381972838
MQTL3B.1	TraesCS3B02G242300	382004380	382003202
MQTL3B.1	TraesCS3B02G242400	382319198	382317782	Chlorophyll A-B binding protein
MQTL3B.1	TraesCS3B02G242500	382323085	382319467	Pentatricopeptide repeat
MQTL3B.1	TraesCS3B02G242600	382662544	382656707	Protein kinase domain
MQTL3B.1	TraesCS3B02G242700	382710191	382695910	Helicase-like, DEXD box c2 type
MQTL3B.2	TraesCS3B02G440100	679636128	679627358	Hpc2-related domain
MQTL3B.2	TraesCS3B02G440900	680425880	680425212	Protein DMP
MQTL3B.2	TraesCS3B02G442000	681208401	681204629	PspA/IM30
MQTL3B.2	TraesCS3B02G441300	680732839	680731189	Amino acid transporter, transmembrane domain
MQTL3B.2	TraesCS3B02G441000	680427157	680425114	NAD(P)H-quinone oxidoreductase, subunit N
MQTL3B.2	TraesCS3B02G440800	680424974	680419785	Magnesium transporter NIPA
MQTL3B.2	TraesCS3B02G440300	679647705	679645555	Protein kinase domain
MQTL3B.2	TraesCS3B02G441100	680478020	680476366	Amino acid transporter, transmembrane domain
MQTL3B.2	TraesCS3B02G442100	681211928	681210390	Aldose 1-/Glucose-6-phosphate 1-epimerase
MQTL3B.2	TraesCS3B02G440700	680335556	680331336	Protein kinase domain
MQTL3B.2	TraesCS3B02G441500	681009252	681006471
MQTL3B.2	TraesCS3B02G441800	681177506	681174981	SWEET sugar transporter
MQTL3B.2	TraesCS3B02G440600	680256068	680252468	Leucine-rich repeat
MQTL3B.2	TraesCS3B02G440400	679980601	679973678	Pyridoxal phosphate-dependent decarboxylase
MQTL3B.2	TraesCS3B02G440500	680237251	680235721	Oxoglutarate/iron-dependent dioxygenase
MQTL3B.2	TraesCS3B02G441200	680676971	680675313	Amino acid transporter, transmembrane domain
MQTL3B.2	TraesCS3B02G441700	681105189	681100699	DNA repair metallo-beta-lactamase
MQTL3B.2	TraesCS3B02G441400	680751115	680748835	26S proteasome non-ATPase regulatory subunit Rpn12
MQTL3B.2	TraesCS3B02G441900	681201520	681200894
MQTL3B.2	TraesCS3B02G441600	681100681	681097254	Transcription factor GRAS
MQTL3B.2	TraesCS3B02G440200	679645157	679642968	Transcription factor, MADS-box
MQTL4D.2	TraesCS4D02G353200	503964657	503967442	Pentatricopeptide repeat
MQTL4D.2	TraesCS4D02G354900	504328740	504331280	Citrate transporter-like domain
MQTL4D.2	TraesCS4D02G354100	504114728	504115931	Lateral organ boundaries, LOB
MQTL4D.2	TraesCS4D02G351200	503169846	503170715	O-methyltransferase domain
MQTL4D.2	TraesCS4D02G355300	504511651	504512007	Pollen allergen Lol p2
MQTL4D.2	TraesCS4D02G353600	504073956	504079603	GHMP kinase N-terminal domain
MQTL4D.2	TraesCS4D02G354500	504266625	504267882	BTB/POZ domain
MQTL4D.2	TraesCS4D02G352700	503785960	503789641	Protein kinase domain
MQTL4D.2	TraesCS4D02G352500	503672009	503675192	Protein kinase domain
MQTL4D.2	TraesCS4D02G353500	504043183	504046044	FAD linked oxidase, N-terminal
MQTL4D.2	TraesCS4D02G355100	504344908	504345720	Major pollen allergen Lol pI
MQTL4D.2	TraesCS4D02G353300	503968880	503969956	BTB/POZ domain
MQTL4D.2	TraesCS4D02G352000	503596853	503599004	Cold-regulated protein 27/28
MQTL4D.2	TraesCS4D02G351000	503145084	503145854	P-loop containing nucleoside triphosphate hydrolase
MQTL4D.2	TraesCS4D02G353100	503918550	503920992	FAD linked oxidase, N-terminal
MQTL4D.2	TraesCS4D02G354200	504177198	504178305	Lateral organ boundaries, LOB
MQTL4D.2	TraesCS4D02G350500	502708408	502712304	Glycoside hydrolase, family 32
MQTL4D.2	TraesCS4D02G355600	504597403	504598281	Major intrinsic protein
MQTL4D.2	TraesCS4D02G355200	504508069	504508389	Flowering-promoting factor 1
MQTL4D.2	TraesCS4D02G350900	502868135	502869151
MQTL4D.2	TraesCS4D02G351900	503563204	503565726	Cytochrome P450
MQTL4D.2	TraesCS4D02G351100	503152519	503155157	KDPG/KHG aldolase
MQTL4D.2	TraesCS4D02G352200	503615478	503621888	EF-hand domain
MQTL4D.2	TraesCS4D02G351800	503505981	503507640	Short-chain dehydrogenase/reductase SDR
MQTL4D.2	TraesCS4D02G352600	503742338	503747796	Ankyrin repeat
MQTL4D.2	TraesCS4D02G354400	504261950	504265251	NB-ARC
MQTL4D.2	TraesCS4D02G354600	504271326	504271613	B3 DNA binding domain
MQTL4D.2	TraesCS4D02G352100	503606966	503607924	Berberine/berberine-like
MQTL4D.2	TraesCS4D02G351700	503450693	503452453	Short-chain dehydrogenase/reductase SDR
MQTL4D.2	TraesCS4D02G350800	502760733	502762014	NB-ARC
MQTL4D.2	TraesCS4D02G351600	503409678	503411796	Zinc finger, RING-type
MQTL4D.2	TraesCS4D02G353400	503997489	503999419	Cytochrome P450
MQTL4D.2	TraesCS4D02G354800	504315254	504317909	LSM domain, eukaryotic/archaea-type
MQTL4D.2	TraesCS4D02G351300	503175796	503177481	Chalcone/stilbene synthase, N-terminal
MQTL4D.2	TraesCS4D02G351500	503355740	503359344	Palmitoyl protein thioesterase
MQTL4D.2	TraesCS4D02G355500	504562124	504562480	Pollen allergen Lol p2
MQTL4D.2	TraesCS4D02G355000	504339499	504344372	S-phase kinase-associated protein 1-like
MQTL4D.2	TraesCS4D02G352900	503804138	503809364	WD40 repeat
MQTL4D.2	TraesCS4D02G353000	503905849	503906196
MQTL4D.2	TraesCS4D02G352400	503668321	503670497	Casparian strip membrane protein domain
MQTL4D.2	TraesCS4D02G354000	504108998	504111321	Domain of unknown function DUF1990
MQTL4D.2	TraesCS4D02G353700	504079683	504081584	Pyridoxamine 5'-phosphate oxidase
MQTL4D.2	TraesCS4D02G353900	504097765	504100105
MQTL4D.2	TraesCS4D02G353800	504087839	504093419	Dual specificity phosphatase, catalytic domain
MQTL4D.2	TraesCS4D02G352800	503791201	503793287	Pyridoxamine 5'-phosphate oxidase
MQTL4D.2	TraesCS4D02G352300	503622240	503624321	F-box domain
MQTL4D.2	TraesCS4D02G354300	504197596	504200977	Zinc finger, RING-type
MQTL4D.2	TraesCS4D02G350700	502747671	502751833	Alpha/beta hydrolase fold-1
MQTL4D.2	TraesCS4D02G354700	504273665	504281645	NT-type C2 domain
MQTL4D.2	TraesCS4D02G351400	503259110	503264409	Membrane insertase YidC/ALB3/OXA1/COX18
MQTL4D.2	TraesCS4D02G355400	504521809	504522099
MQTL5A.1	TraesCS5A02G002800	2177688	2174649	Cation/H+ exchanger
MQTL5A.1	TraesCS5A02G002900	2399194	2397627	Chalcone/stilbene synthase, N-terminal
MQTL5A.1	TraesCS5A02G003000	2404068	2403142	Chaperone J-domain superfamily
MQTL5A.1	TraesCS5A02G003100	2408514	2406435	Synaptobrevin
MQTL5A.1	TraesCS5A02G003200	2412563	2408790	Glycosyl transferase, family 14
MQTL5A.1	TraesCS5A02G003300	2415224	2414730	Gliadin/LMW glutenin
MQTL5A.1	TraesCS5A02G003400	2423669	2421362	Nodulin-like
MQTL5A.1	TraesCS5A02G003500	2428137	2426488	AAA+ ATPase domain
MQTL5A.1	TraesCS5A02G003600	2430235	2428700	ATPase, AAA-type, core
MQTL5A.1	TraesCS5A02G003700	2617551	2615782	AAA+ ATPase domain
MQTL5A.1	TraesCS5A02G003800	2650209	2645238	Soluble quinoprotein glucose/sorbosone dehydrogenase
MQTL5A.1	TraesCS5A02G003900	2728795	2727177	Phenylacetic acid degradation-related domain
MQTL5A.1	TraesCS5A02G004000	2870015	2865722	Smr domain
MQTL5A.1	TraesCS5A02G004100	2874348	2870634	3-Dehydro-bile acid delta(4,6)-reductase-like
MQTL5A.1	TraesCS5A02G004200	2899721	2893332	P-type ATPase
MQTL5A.1	TraesCS5A02G004300	2976325	2970570	P-type ATPase
MQTL5A.1	TraesCS5A02G004400	3088853	3085412	Proton-dependent oligopeptide transporter family
MQTL5A.1	TraesCS5A02G004500	3174284	3166841	Cytochrome P450
MQTL5A.1	TraesCS5A02G004600	3177753	3175334	Cytochrome P450
MQTL5A.1	TraesCS5A02G004700	3197691	3194780	Cytochrome P450
MQTL5A.1	TraesCS5A02G004800	3218868	3215100	3-beta hydroxysteroid dehydrogenase/isomerase
MQTL5A.1	TraesCS5A02G004900	3294536	3281861	Terpene synthase, conserved site
MQTL5A.1	TraesCS5A02G005000	3315225	3312172	F-box domain
MQTL5A.1	TraesCS5A02G005100	3361507	3360527	Cysteine alpha-hairpin motif superfamily
MQTL5A.1	TraesCS5A02G005300	3374577	3370704	Protein kinase domain
MQTL5A.1	TraesCS5A02G005400	3385779	3385013	Protein kinase domain
MQTL5A.1	TraesCS5A02G005500	3406014	3390922	SANT/Myb domain
MQTL5A.1	TraesCS5A02G005600	3414243	3410396	Cytochrome P450
MQTL5A.1	TraesCS5A02G005700	3424404	3421438	F-box domain
MQTL5A.1	TraesCS5A02G005800	3432399	3431398	Cytochrome P450
MQTL5A.1	TraesCS5A02G005900	3445904	3435395	Terpene synthase, conserved site
MQTL5A.1	TraesCS5A02G006000	3516416	3504754	Cytochrome P450
MQTL5A.1	TraesCS5A02G006100	3522158	3518743	GTP binding domain
MQTL5A.1	TraesCS5A02G006200	3528789	3524460	Ubiquitin-conjugating enzyme E2
MQTL5A.1	TraesCS5A02G006300	3559104	3555694	Emopamil-binding protein
MQTL5A.1	TraesCS5A02G006400	3701809	3699014	Emopamil-binding protein
MQTL5A.1	TraesCS5A02G006500	3773304	3769294	PDZ domain
MQTL5A.1	TraesCS5A02G006600	3993111	3991976	FAD/NAD(P)-binding domain
MQTL5A.1	TraesCS5A02G006700	4012644	4007183	PDZ superfamily
MQTL5A.1	TraesCS5A02G006800	4020457	4017458	Peptidase S1, PA clan
MQTL5A.1	TraesCS5A02G006900	4045153	4043173	Peptidase S1, PA clan
MQTL5A.1	TraesCS5A02G007000	4073873	4073230
MQTL5A.1	TraesCS5A02G007100	4081368	4080763	3'-5' exonuclease domain
MQTL6A.1	TraesCS6A02G158300	149928351	149924808	Phosphoglycerate kinase
MQTL6A.1	TraesCS6A02G158400	149952216	149949487	Exportin-5, C-terminal domain
MQTL6A.1	TraesCS6A02G158500	149962969	149954398	T-complex 11
MQTL6A.1	TraesCS6A02G158600	150225283	150222147	DnaJ domain
MQTL6A.1	TraesCS6A02G158700	150233279	150227704	Zinc/iron permease
MQTL6A.1	TraesCS6A02G158800	150240661	150234021	Bacterial surface antigen (D15)
MQTL6A.1	TraesCS6A02G158900	150970363	150964243	P-type ATPase
MQTL6A.1	TraesCS6A02G159000	150982536	150980807	Glycoside hydrolase, family 28
MQTL6A.1	TraesCS6A02G159100	150987049	150982707	Fumarylacetoacetase
MQTL7D.4	TraesCS7D02G194900	151542668	151541954	S-phase kinase-associated protein 1-like
MQTL7D.4	TraesCS7D02G195000	151779580	151778243	Plant peroxidase
MQTL7D.4	TraesCS7D02G195100	151791547	151790285	Plant peroxidase
MQTL7D.4	TraesCS7D02G195200	151826042	151824764	Plant peroxidase
MQTL7D.4	TraesCS7D02G195300	151856458	151855513	Glycoside hydrolase family 16
MQTL7D.4	TraesCS7D02G195400	151917055	151915776	Plant peroxidase
MQTL7D.4	TraesCS7D02G195500	151932270	151930945	Plant peroxidase
MQTL7D.4	TraesCS7D02G195600	151940640	151939568	Glycoside hydrolase family 16
MQTL7D.4	TraesCS7D02G195700	152088177	152086815	Plant peroxidase
MQTL7D.4	TraesCS7D02G195800	152098990	152097885	Glycoside hydrolase family 16
MQTL7D.4	TraesCS7D02G195900	152121744	152120457	Glycoside hydrolase family 16
MQTL7D.4	TraesCS7D02G196000	152134950	152127651	Leucine-rich repeat
MQTL7D.4	TraesCS7D02G196100	152220249	152218521	Amino acid transporter, transmembrane domain
MQTL7D.4	TraesCS7D02G196200	152653099	152647522	DnaJ domain
MQTL7D.4	TraesCS7D02G196300	152949088	152947488	NAC domain
MQTL7D.4	TraesCS7D02G196400	153125691	153122524	HhH-GPD domain
MQTL7D.4	TraesCS7D02G196500	153298394	153296396	Armadillo
MQTL7D.4	TraesCS7D02G196600	153300978	153299038	FMN-binding split barrel
MQTL7D.4	TraesCS7D02G196700	153314664	153310435	WD40 repeat

## Sheet: Table S6
Supplementary Table 6: Validation of MQTLs with significant SNPs or MTAs identified in earlier GWAS
Reference	Significant marker	Chromosome	Physical position (bp)	MQTL co-localized
Leonova et al. (2019)	tplb0041a22_935	1A	462001757	NA
Leonova et al. (2019)	Excalibur_c15098_591	1A	343408376-343408425	NA
Liu et al. (2017)	Kukri_c46010_146	1A	32893506	NA
Liu et al. (2017)	wsnp_Ex_c31983_40709607	1A	32892931	NA
Liu et al. (2017)	Ra_c5696_1556	1A	95848534	NA
Liu et al. (2017)	wsnp_Ex_c12101_19360213	1A	82084041-82084141	NA
Liu et al. (2017)	BobWhite_c34661_208	1A	96471310	NA
Liu et al. (2017)	wsnp_Ex_c31525_40302747	1A	95848619	NA
Liu et al. (2017)	Kukri_c4099_321	1A	95852176-95852225	NA
Simeone et al. (2020)	IWB6155	1A	9960116	NA
Simeone et al. (2020)	IWB1562	1A	535547520	NA
Hinterberger et al. (2022)	MTA1	1A	393999187-393999287	NA
Hinterberger et al. (2022)	MTA2	1A	574940569-574940669	NA
Mourad et al. (2023)	S1B_23978410	1B	23978410	NA
Mourad et al. (2023)	AX-111521718	1B	570026268	NA
Mourad et al. (2023)	wsnp_Ex_rep_c107911_91350866	1B	570277193	NA
Mourad et al. (2023)	wsnp_Ex_rep_c107911_91350930	1B	570277257	NA
Mourad et al. (2023)	wsnp_Ex_c21198_30327016	1B	570293242	NA
Mourad et al. (2023)	AX-158544943	1B	570482957	NA
Mourad et al. (2023)	AX-158532072	1B	656680044	NA
Liu et al. (2017)	BobWhite_c14258_434	1B	Position not found	NA
Liu et al. (2017)	BS00093945_51	1B	119767741	NA
Liu et al. (2017)	JD_c12243_360	1B	Position not found	NA
Liu et al. (2017)	BobWhite_c26130_475	1B	Position not found	NA
Simeone et al. (2020)	IWB62270	1B	560384200	NA
Du et al. (2021)	AX-110117322	1B	582542111	NA
Kang et al. (2020)	IWB73714	1B	675559729-675559799	NA
Kang et al. (2020)	IWB52607	1B	637622915-637623015	NA
Hinterberger et al. (2022)	MTA38	1B	145572185-145572285	NA
Hinterberger et al. (2022)	MTA39	1B	447318230-447318330	NA
Hinterberger et al. (2022)	MTA40	1B	596039967-596040067	NA
Mohler et al. (2019)	IWA5322	1B	470000000	NA
Mourad et al. (2023)	S1D_48736530	1D	48736530	NA
Leonova et al. (2019)	JD_c3737_285	1D	Position not found	NA
Leonova et al. (2019)	BS00095225_51	1D	34947132	NA
Leonova et al. (2019)	IACX589	1D	Position not found	NA
Leonova et al. (2019)	BS00012936_51	1D	34621416	NA
Leonova et al. (2019)	Kukri_c5113_1082	1D	47878785	NA
Liu et al. (2017)	BS00077837_51	1D	114153833	NA
Liu et al. (2017)	IACX6586	1D	106841916	NA
Liu et al. (2017)	Kukri_c3181_2340	1D	5517514	NA
Hinterberger et al. (2022)	MTA54	1D	404493090-404493190	NA
Hinterberger et al. (2022)	MTA55	1D	404968914-404969014	NA
Hinterberger et al. (2022)	MTA56	1D	406690758-406690858	NA
Hinterberger et al. (2022)	MTA57	1D	433215388-433215488	NA
Alemu et al. (2021)	BobWhite_c15773_166	2A	752092859-752092909	NA
Alemu et al. (2021)	Excalibur_c72359_56	2A	752102339	NA
Mourad et al. (2023)	S2A_541391824	2A	541391824	MQTL2A.2
Liu et al. (2017)	Jagger_c2047_362	2A	70984364	NA
Liu et al. (2017)	Ku_c57425_413	2A	70984716-70984765	NA
Liu et al. (2017)	CAP8_c4813_252	2A	72740676	NA
Liu et al. (2017)	Kukri_rep_c73477_888	2A	71623282	NA
Liu et al. (2017)	wsnp_Ex_c2887_5330426	2A	71623282	NA
Liu et al. (2017)	wsnp_Ex_c2887_5330787	2A	71623643	NA
Nordestgaard et al. (2021)	SNP.2A-1	2A	762623636	NA
Simeone et al. (2020)	IWA6963	2A	774519768	NA
Simeone et al. (2020)	IWB32264	2A	510733662	NA
Du et al. (2021)	AX-110404341	2A	694749410	NA
Hinterberger et al. (2022)	MTA3	2A	508047848-508047948	NA
Hinterberger et al. (2022)	MTA4	2A	737875864-737875964	NA
Hinterberger et al. (2022)	MTA5	2A	764196255-764196355	NA
Mourad et al. (2023)	Kukri_c57491_156	2B	440825097	NA
Mourad et al. (2023)	S2B_456976688	2B	456976688	NA
Mourad et al. (2023)	S2B_462888780	2B	462888780	NA
Mourad et al. (2023)	S2B_716978432	2B	716978432	NA
Mourad et al. (2023)	AX-94533854	2B	715310497	NA
Li et al. (2019)	IWA5077	2B	461522776	NA
Li et al. (2019)	IWA4517	2B	461740077	NA
Li et al. (2019)	IWA5794	2B	457680600	NA
Li et al. (2019)	IWA3840	2B	458622067	NA
Li et al. (2019)	IWA1707	2B	690029335	NA
Li et al. (2019)	IWA4096	2B	696627569	NA
Li et al. (2019)	IWA5850	2B	715926398	NA
Li et al. (2019)	IWA5850	2B	715926398	NA
Leonova et al. (2019)	RAC875_c3752_890	2B	210262587	NA
Leonova et al. (2019)	wsnp_Ex_c41558_48356814	2B	544765659	NA
Nordestgaard et al. (2021)	SNP.2B-1	2B	801217330	NA
Simeone et al. (2020)	IWB26314	2B	4844683	NA
Du et al. (2021)	AX-110111855	2B	26097938	NA
Kang et al. (2020)	IWB36753	2B	765072161-765072261	NA
Kang et al. (2020)	IWB6167	2B	743096823-743096723	NA
Hinterberger et al. (2022)	MTA41	2B	26574549-26574649	NA
Hinterberger et al. (2022)	MTA42	2B	26574601-26574701	NA
Hinterberger et al. (2022)	MTA43	2B	26574608-26574708	NA
Hinterberger et al. (2022)	MTA44	2B	473307260-473307360	NA
Hinterberger et al. (2022)	MTA45	2B	751571328-751571428	NA
Mohler et al. (2020)	IWA8266	2B	730000000	NA
Alemu et al. (2021)	Excalibur_c15048_488	2D	60946925	NA
Mourad et al. (2023)	S2D_449509087	2D	449509087	NA
Nordestgaard et al. (2021)	SNP.2D-1	2D	380924869	NA
Nordestgaard et al. (2021)	SNP.2D-2	2D	640216098	NA
Kang et al. (2020)	IWB74	2D	741856706-741856806	NA
Hinterberger et al. (2022)	MTA58	2D	366162668-366162768	NA
Alemu et al. (2021)	wsnp_Ex_c14340_22315611	3A	521718815	NA
Mourad et al. (2023)	TA003589-0518	3A	8865666	NA
Mourad et al. (2023)	AX-110485532	3A	8907582	NA
Mourad et al. (2023)	RAC875_c65573_410	3A	742768234	NA
Simeone et al. (2020)	IWB60083	3A	549634714	NA
Simeone et al. (2020)	IWB2350	3A	540811043	NA
Kang et al. (2020)	IWB48794	3A	145771125-145771206	NA
Kang et al. (2020)	IWB67770	3A	5585784-5585882	NA
Hinterberger et al. (2022)	MTA6	3A	549620816-549620916	NA
Hinterberger et al. (2022)	MTA7	3A	662816675-662816775	NA
Hinterberger et al. (2022)	MTA8	3A	711253169-711253269	NA
Hinterberger et al. (2022)	MTA9	3A	730650981-730651081	NA
Liu et al. (2017)	BobWhite_c19725_1329	3B	566278179	NA
Liu et al. (2017)	wsnp_JD_c19725_17732526	3B	566278016-566278115	NA
Liu et al. (2017)	Excalibur_c5298_171	3B	566281963	NA
Simeone et al. (2020)	IWB63106	3B	731241583	MQTL3B.2
Simeone et al. (2020)	IWA7938	3B	797223552	NA
Simeone et al. (2020)	IWB27448	3B	149866560	NA
Simeone et al. (2020)	IWB10450	3B	787574962	NA
Du et al. (2021)	AX-109052670	3B	730604593	MQTL3B.2
Du et al. (2021)	AX-111134486	3B	738687251	MQTL3B.2
Kang et al. (2020)	IWB64989	3B	5582760-5582852	NA
Kang et al. (2020)	IWB67768	3B	5585840-5585940	NA
Kang et al. (2020)	IWB42046	3B	254951719-254951819	MQTL3B.1
Kang et al. (2020)	IWA7225	3B	473460908-473460769	MQTL3B.1
Hinterberger et al. (2022)	MTA59	3D	352108019-352108119	NA
Hinterberger et al. (2022)	MTA60	3D	381020197-381020297	NA
Hinterberger et al. (2022)	MTA61	3D	515553839-515553939	NA
Hinterberger et al. (2022)	MTA62	3D	547920042-547920142	NA
Mourad et al. (2023)	wsnp_Ku_c61953_63254478	4A	103077392	NA
Mourad et al. (2023)	AX-158524654	4A	605084611	NA
Mourad et al. (2023)	wsnp_Ra_c16476_25132652	4A	629860823	MQTL4A.3
Mourad et al. (2023)	Kukri_c33315_159	4A	630764575	MQTL4A.3
Simeone et al. (2020)	IWB31143	4A	555057750	NA
Alemu et al. (2021)	RAC875_c1357_860	4B	609498148	NA
Mourad et al. (2023)	AX-158583314	4B	17017706	NA
Mourad et al. (2023)	Kukri_c52413_282	4B	21553917	NA
Mourad et al. (2023)	AX-94449361	4B	596379651	NA
Simeone et al. (2020)	IWB9483	4B	674637578	NA
Hinterberger et al. (2022)	MTA46	4B	526737447-526737547	NA
Hinterberger et al. (2022)	MTA63	4D	501457736-501457836	MQTL4D.2
Alemu et al. (2021)	wsnp_Ex_c790_1554988	5A	607681575	NA
Alemu et al. (2021)	Kukri_c6266_260	5A	607682939	NA
Mourad et al. (2023)	Jagger_c1611_158	5A	462165351	NA
Mourad et al. (2023)	RAC875_c42037_363	5A	466615960	NA
Mourad et al. (2023)	Kukri_c6266_260	5A	607682915	NA
Mourad et al. (2023)	AX-158558680	5A	607806114	NA
Mourad et al. (2023)	AX-158585120	5A	567084013	NA
Leonova et al. (2019)	BS00100185_51	5A	14844490	NA
Leonova et al. (2019)	Excalibur_rep_c115510_314	5A	19979291	NA
Leonova et al. (2019)	BS00099700_51	5A	20993327	NA
Leonova et al. (2019)	Kukri_c8835_112	5A	20998504	NA
Leonova et al. (2019)	wsnp_CAP7_c2282_1107112	5A	19980187-19980265	NA
Leonova et al. (2019)	TA002772-0920	5A	Position not found	NA
Leonova et al. (2019)	wsnp_Ex_rep_c69526_68472787	5A	No hit	NA
Leonova et al. (2019)	GENE-3321_201	5A	28104875	NA
Leonova et al. (2019)	BS00094095_51	5A	28104282	NA
Leonova et al. (2019)	BobWhite_rep_c50145_387	5A	26461227	NA
Liu et al. (2017)	BS00068178_51	5A	540052138	NA
Liu et al. (2017)	Kukri_c14889_116	5A	540053290	NA
Liu et al. (2017)	GENE-3189_377	5A	540060736	NA
Liu et al. (2017)	BS00098207_51	5A	540060880	NA
Simeone et al. (2020)	IWA7773	5A	431817017	NA
Simeone et al. (2020)	IWB55657	5A	666966392	NA
Du et al. (2021)	AX-108822998	5A	5704663	NA
Du et al. (2021)	AX-111769070	5A	502896109	NA
Kang et al. (2020)	IWA6287	5A	41427329-41427496	MQTL5A.2
Kang et al. (2020)	IWB10765	5A	609870594-609870494	NA
Hinterberger et al. (2022)	MTA10	5A	454770510-454770610	NA
Mourad et al. (2023)	BS00079166_51	5B	7706188	NA
Mourad et al. (2023)	AX-158586349	5B	7935301	NA
Mourad et al. (2023)	BS00024993_51	5B	7937729	NA
Mourad et al. (2023)	tplb0060p09_735	5B	8343384	NA
Mourad et al. (2023)	Excalibur_c32189_998	5B	8344157	NA
Mourad et al. (2023)	BS00102828_51	5B	8353237	NA
Mourad et al. (2023)	Excalibur_c6967_553	5B	8910615	NA
Mourad et al. (2023)	RFL_Contig4979_965	5B	8918235	NA
Mourad et al. (2023)	RFL_Contig4979_965	5B	8918288	NA
Mourad et al. (2023)	BS00067985_51	5B	8945985	NA
Mourad et al. (2023)	S5B_683968232	5B	683968232	NA
Mourad et al. (2023)	S5B_683968248	5B	683968248	NA
Mourad et al. (2023)	S5B_684126214	5B	684126214	NA
Mourad et al. (2023)	S5B_684126235	5B	684126235	NA
Mourad et al. (2023)	S5B_684126253	5B	684126253	NA
Mourad et al. (2023)	RAC875_c79649_197	5B	11458024	NA
Liu et al. (2017)	wsnp_Ex_c13496_21243167	5B	74999904	NA
Liu et al. (2017)	Kukri_c18702_132	5B	74999904	NA
Liu et al. (2017)	wsnp_Ex_c20988_30107609	5B	83788872	NA
Simeone et al. (2020)	IWA7400	5B	11753122	NA
Simeone et al. (2020)	IWB1762	5B	545353694	NA
Du et al. (2021)	AX-110494139	5B	27356806	MQTL5B.1
Kang et al. (2020)	IWA22	5B	682170377-682170497	NA
Kang et al. (2020)	IWB7206	5B	457081858-457081968	NA
Hinterberger et al. (2022)	MTA47	5B	513713200-513713300	NA
Hinterberger et al. (2022)	MTA48	5B	71785080-71785180	NA
Leonova et al. (2019)	IAAV2115	5D	221012593	NA
Leonova et al. (2019)	Ra_c70331_779	5D	132880061	NA
Leonova et al. (2019)	RAC875_rep_c70595_321	5D	Position not found	NA
Mourad et al. (2023)	RAC875_c17297_341	6A	73995083	MQTL6A.1
Mourad et al. (2023)	S6A_58591217	6A	58591217	MQTL6A.1
Mourad et al. (2023)	S6A_608584228	6A	608584228	NA
Leonova et al. (2019)	Kukri_rep_c68344_627	6A	61037728	MQTL6A.1
Leonova et al. (2019)	wsnp_CAP7_c1839_908011	6A	61212595	MQTL6A.1
Leonova et al. (2019)	Kukri_c19338_413	6A	61028719	MQTL6A.1
Leonova et al. (2019)	BS00021747_51	6A	61385164-61385214	MQTL6A.1
Leonova et al. (2019)	BS00023847_51	6A	61028461	MQTL6A.1
Leonova et al. (2019)	BS00021999_51	6A	65066575	MQTL6A.1
Leonova et al. (2019)	BS00063175_51	6A	479890362	MQTL6A.2
Leonova et al. (2019)	RAC875_c7178_404	6A	Position not found	NA
Liu et al. (2017)	wsnp_Ex_c11621_18716254	6A	23723527	MQTL6A.1
Liu et al. (2017)	Tdurum_contig9612_80	6A	Position not found	NA
Liu et al. (2017)	RFL_Contig5693_646	6A	Position not found	NA
Liu et al. (2017)	RAC875_c16962_288	6A	Position not found	NA
Liu et al. (2017)	Excalibur_c23748_1050	6A	23357154	MQTL6A.1
Kang et al. (2020)	IWB23521	6A	6725012-6725111	NA
Alemu et al. (2021)	wsnp_Ex_c12618_20079758	6B	120667161	NA
Mourad et al. (2023)	Tdurum_contig14559_741	6B	132314245	NA
Mourad et al. (2023)	AX-89330144	6B	132314574	NA
Mourad et al. (2023)	wsnp_Ra_c11600_18784716	6B	402211812	NA
Simeone et al. (2020)	IWB34994	6B	569080772	NA
Simeone et al. (2020)	IWB15419	6B	666669725	NA
Simeone et al. (2020)	IWB42940	6B	642292418	NA
Du et al. (2021)	AX-109883927	6B	159311957	NA
Kang et al. (2020)	IWB60950	6B	718773937-718774030	NA
Kang et al. (2020)	IWB28017	6B	718773166-718773094	NA
Hinterberger et al. (2022)	MTA49	6B	431701017-431701117	NA
Hinterberger et al. (2022)	MTA50	6B	697616165-697616265	NA
Hinterberger et al. (2022)	MTA51	6B	697616209-697616309	NA
Hinterberger et al. (2022)	MTA52	6B	697751925-697752025	NA
Leonova et al. (2019)	GENE-4008_395	6D	467916527	NA
Leonova et al. (2019)	RAC875_c37085_317	6D	Position not found	NA
Leonova et al. (2019)	RAC875_c11283_722	6D	Position not found	NA
Kang et al. (2020)	IWB59264	6D	470627050-470627160	NA
Hinterberger et al. (2022)	MTA64	6D	29928325-29928425	NA
Hinterberger et al. (2022)	MTA65	6D	440652731-440652831	NA
Alemu et al. (2021)	RFL_Contig2834_890	7A	722303389-722303438	NA
Mourad et al. (2023)	S7A_675273205	7A	675273205	NA
Mourad et al. (2023)	S7A_684119470	7A	684119470	NA
Mourad et al. (2023)	wsnp_Ex_c6354_11053460	7A	692340162	NA
Mourad et al. (2023)	Ra_c70829_369	7A	679840276	NA
Mourad et al. (2023)	AX-109506198	7A	708231220	NA
Simeone et al. (2020)	IWB8620	7A	224203539	NA
Simeone et al. (2020)	IWB35735	7A	705221250	NA
Hinterberger et al. (2022)	MTA11	7A	184941041-184941141	NA
Hinterberger et al. (2022)	MTA12	7A	722211647-722211747	NA
Hinterberger et al. (2022)	MTA13	7A	722211692-722211792	NA
Hinterberger et al. (2022)	MTA14	7A	722211702-722211802	NA
Hinterberger et al. (2022)	MTA15	7A	722211730-722211830	NA
Hinterberger et al. (2022)	MTA16	7A	723259244-723259344	NA
Hinterberger et al. (2022)	MTA17	7A	725135999-725136099	NA
Hinterberger et al. (2022)	MTA18	7A	725136032-725136132	NA
Hinterberger et al. (2022)	MTA19	7A	725211996-725212096	NA
Hinterberger et al. (2022)	MTA20	7A	725212004-725212104	NA
Hinterberger et al. (2022)	MTA21	7A	725212009-725212109	NA
Hinterberger et al. (2022)	MTA22	7A	725212021-725212121	NA
Hinterberger et al. (2022)	MTA23	7A	725212025-725212125	NA
Hinterberger et al. (2022)	MTA24	7A	725212026-725212126	NA
Hinterberger et al. (2022)	MTA25	7A	725212049-725212149	NA
Hinterberger et al. (2022)	MTA26	7A	725212060-725212160	NA
Hinterberger et al. (2022)	MTA27	7A	725212077-725212177	NA
Hinterberger et al. (2022)	MTA28	7A	725212196-725212296	NA
Hinterberger et al. (2022)	MTA29	7A	725822990-725823090	NA
Hinterberger et al. (2022)	MTA30	7A	725823036-725823136	NA
Hinterberger et al. (2022)	MTA31	7A	725823039-725823139	NA
Hinterberger et al. (2022)	MTA32	7A	725823047-725823147	NA
Hinterberger et al. (2022)	MTA33	7A	725823078-725823178	NA
Hinterberger et al. (2022)	MTA34	7A	728014216-728014316	NA
Hinterberger et al. (2022)	MTA35	7A	728289288-728289388	NA
Hinterberger et al. (2022)	MTA36	7A	729941284-729941384	NA
Hinterberger et al. (2022)	MTA37	7A	736526788-736526888	NA
Alemu et al. (2021)	RAC875_c8145_1201	7B	699842879-699842929	NA
Alemu et al. (2021)	RAC875_c1742_2710	7B	599423221	NA
Mourad et al. (2023)	BS00039118_51	7B	656929283	NA
Mourad et al. (2023)	Kukri_c49828_316	7B	702501105	NA
Simeone et al. (2020)	IWB20808	7B	71150010	NA
Simeone et al. (2020)	IWB73442	7B	411065432	NA
Simeone et al. (2020)	IWB35777	7B	91214298	NA
Du et al. (2021)	AX-108787526	7B	405972463	NA
Hinterberger et al. (2022)	MTA53	7B	336718522-336718622	NA
Mourad et al. (2023)	S7D_169421462	7D	169421462	MQTL7D.4
Mourad et al. (2023)	AX-158554684	7D	556218829	MQTL7D.3
Kang et al. (2020)	IWA5557	7D	393578457-393578574	NA
Hinterberger et al. (2022)	MTA66	7D	609412778-609412878	NA
Hinterberger et al. (2022)	MTA67	7D	609412789-609412889	NA
Hinterberger et al. (2022)	MTA68	7D	609412801-609412901	NA
Hinterberger et al. (2022)	MTA69	7D	609412810-609412910	NA
Hinterberger et al. (2022)	MTA70	7D	609412815-609412915	NA
Hinterberger et al. (2022)	MTA71	7D	609412829-609412929	NA
Hinterberger et al. (2022)	MTA72	7D	609412830-609412930	NA
Hinterberger et al. (2022)	MTA73	7D	627304907-627305007	NA

## Sheet: Table S7
Supplementary Table 7: MQTLs co-localizing with known major rust resistance genes
MQTLs	Co-localized gene
MQTL5D.1	Pm2a, 2b
MQTL1A.1	Pm3a, 3b
near to MQTL7D.2	Pm38
near to MQTL3B.2	Pm41
MQTL1A.4	Pm21
near to MQTL3A.1	Pm8

## Sheet: Table S8
Supplementary Table 8: QTLs utilized in the present study for meta-analysis
QTL ID	Chromosome name	Parameter	Cross	Marker interval	Peak position	From (cM)	To (cM)	LOD	R2	Population type	Population size	References
q1APR2D.1	2D	adult-plant resistance	Libellula/Huixianhong	Xcfd51–Xcfd56	12.75	11	14.5	2.1	2.3	F2:3	244	Asad et al 2012
q1APR4B.1	4B	adult-plant resistance	Libellula/Huixianhong	Xgwm149–Xgwm495	7.35	0	14.7	9.2	14.7	F2:3	244	Asad et al 2012
q1APR6B.1	6B	adult-plant resistance	Libellula/Huixianhong	Xgwm219–Xbarc24	13.95	0	27.9	4.2	4.7	F2:3	244	Asad et al 2012
q1APR6B.2	6B	adult-plant resistance	Libellula/Huixianhong	Xbarc24–Xbarc354	25.45	27.9	23	2.5	1.3	F2:3	244	Asad et al 2012
q1APR7D.1	7D	adult-plant resistance	Libellula/Huixianhong	XcsLV34–Xgwm295	6.3	0	12.6	7.2	10.3	F2:3	244	Asad et al 2012
q2APR3B.1	3B	adult-plant resistance	Pingyuan 50/Mingxian 169	Xwmc366–Xgwm77	6.1	0	12.2	3.2	9.1	doubled haploid	137	Asad et al 2014
q2APR3B.2	3B	adult-plant resistance	Pingyuan 50/Mingxian 169	Xwmc527–Xwmc418	17.35	9.6	25.1	4.4	18.1	doubled haploid	137	Asad et al 2014
q2APR5A.1	5A	adult-plant resistance	Pingyuan 50/Mingxian 169	Xwmc410–Xbarc261	18.75	12.9	24.6	2.5	10.2	doubled haploid	137	Asad et al 2014
q2APR2B.1	2B	adult-plant resistance	Pingyuan 50/Mingxian 169	Xwmc272–Xgwm374	10.7	16.8	4.6	2	6.5	doubled haploid	137	Asad et al 2014
q2APR2B.2	2B	adult-plant resistance	Pingyuan 50/Mingxian 169	Xbarc55–Xwmc272	11.65	6.5	16.8	1.7	5.3	doubled haploid	137	Asad et al 2014
q2APR2B.3	2B	adult-plant resistance	Pingyuan 50/Mingxian 169	Xbarc13–Xbarc55	3.25	0	6.5	1.3	4	doubled haploid	137	Asad et al 2014
q3APR2A.1	2A	APR, Vernalize seedling stage resistance	RE9001/Courtot	gwm275	135.7	125.12	146.28	3.9	7.4	F8 (RILs)	104	Bougot et al., 2006
q3APR1D.1	1D	APR, Vernalize seedling stage resistance	RE9001/Courtot	gwm106	23.9	17.69	30.11	3.9	12.6	F8 (RILs)	104	Bougot et al., 2006
q3APR2B.1	2B	APR, Vernalize seedling stage resistance	RE9001/Courtot	gwm877a	95.7	93.56	97.84	16.8	36.6	F8 (RILs)	104	Bougot et al., 2006
q3APR2D.1	2D	APR, Vernalize seedling stage resistance	RE9001/Courtot	gwm102	121.8	117.68	125.92	6.5	19	F8 (RILs)	104	Bougot et al., 2006
q3APR3B.1	3B	APR, Vernalize seedling stage resistance	RE9001/Courtot	gwm389	26.4	22.95	29.85	5.4	22.7	F8 (RILs)	104	Bougot et al., 2006
q3APR3D.1	3D	APR, Vernalize seedling stage resistance	RE9001/Courtot	cfd152	95.8	90.65	100.95	5	15.2	F8 (RILs)	104	Bougot et al., 2006
q3APR4A.1	4A	APR, Vernalize seedling stage resistance	RE9001/Courtot	cfd71b	108.3	99.49	117.11	3.8	8.9	F8 (RILs)	104	Bougot et al., 2006
q3APR5B.1	5B	APR, Vernalize seedling stage resistance	RE9001/Courtot	gwm790b	18.1	11.04	25.16	3.7	11.1	F8 (RILs)	104	Bougot et al., 2006
q3APR5D.1	5D	APR, Vernalize seedling stage resistance	RE9001/Courtot	cfd189	31.3	22.6	40	4.3	9	F8 (RILs)	104	Bougot et al., 2006
q3APR7D.1	7D	APR, Vernalize seedling stage resistance	RE9001/Courtot	gpw1106	100.1	92.71	107.49	4.8	10.6	F8 (RILs)	104	Bougot et al., 2006
q3APR1A.1	1A	APR, Vernalize seedling stage resistance	RE9001/Courtot	Pm3g	2.9	1.91	3.89	40.4	78.5	F8 (RILs)	104	Bougot et al., 2006
q3APR7B.1	7B	APR, Vernalize seedling stage resistance	RE9001/Courtot	gwm644b	41.2	23.37	59.03	4.5	4.4	F8 (RILs)	104	Bougot et al., 2006
q3APR3B.2	3B	APR, Vernalize seedling stage resistance	RE9001/Courtot	gwm66	254.5	250.13	258.87	7	17.9	F8 (RILs)	104	Bougot et al., 2006
q3APR4D.1	4D	APR, Vernalize seedling stage resistance	RE9001/Courtot	wmc25b	95	88.53	101.47	4.8	12.1	F8 (RILs)	104	Bougot et al., 2006
q3APR5D.2	5D	APR, Vernalize seedling stage resistance	RE9001/Courtot	cfd 8	95.9	88.78	103.02	4.6	11	F8 (RILs)	104	Bougot et al., 2006
q3APR7D.2	7D	APR, Vernalize seedling stage resistance	RE9001/Courtot	gdm67	40.1	33.4	46.8	4.4	11.7	F8 (RILs)	104	Bougot et al., 2006
q4PMR5D.1	5D	Powdery Mildew Resistance	RE714/Hardi	Xcfd26	63	54.35	71.65	2.5	37.7	DH, F2:3	44	Chantret et al., 2001
q4PMR5D.2	5D	Powdery Mildew Resistance	RE714/Hardi	XgbxG083c	43	33.27	52.73	2.5	33.5	DH, F2:3	44	Chantret et al., 2001
q4PMR4A.1	4A	Powdery Mildew Resistance	RE714/Hardi	XgbxG036	66.55	66.55	66.55	2.5	4.9	DH, F2:3	44	Chantret et al., 2001
q4PMR6A.1	6A	Powdery Mildew Resistance	RE714/Hardi	Xgwm427	47	25.5	68.5	3.1	8.8	DH, F2:3	44	Chantret et al., 2001
q4PMR7A.1	7A	Powdery Mildew Resistance	RE714/Hardi	Xfba069	82	16.73	147.27	3.5	2.9	DH, F2:3	44	Chantret et al., 2001
q4PMR7B.2	7B	Powdery Mildew Resistance	RE714/Hardi	Xgwm577	111.3	111.3	111.3	3.7	1.7	DH, F2:3	140	Chantret et al., 2001
q4PMR7A.2	7A	Powdery Mildew Resistance	RE714/Hardi	Xgwm344	29.57	21.57	37.57	5.4	6.4	DH, F2:3	140	Chantret et al., 2001
q5PMR1A.1	1A	Powdery mildew resistance	Jagger/2174	Pm3a	44	42.61	45.39	20.1	61	RILS	96	Chen et al 2009
q5PMR1B.1	1B	Powdery mildew resistance	Jagger/2174	WMC134	17	10.94	23.06	3	14	RILS	96	Chen et al 2009
q5PMR3B.1	3B	Powdery mildew resistance	Jagger/2174	WMS533	8.48	4.98	11.98	2.3	10	RILS	96	Chen et al 2009
q5PMR4A.1	4A	Powdery mildew resistance	Jagger/2174	WMS160	7.07	7.07	7.07	2.8	12	RILS	96	Chen et al 2009
q5PMR6D.1	6D	Powdery mildew resistance	Jagger/2174	BARC196	6.53	6.53	6.53	3	13	RILS	96	Chen et al 2009
q6PMR7A.1	7A	Powdery Mildew Resistance	Tb5088/Tm14087	Xcfa2019–Xgwm344	173.45	146.3	200.6	2.5	31	RILS	92	Chhuneja et al 2011
q6PMR7A.2	7A	Powdery Mildew Resistance	Tb5088/Tm14087	wPt4553–Xcfa2019	144.15	142	146.3	2.5	30	RILS	92	Chhuneja et al 2011
q6PMR7A.3	7A	Powdery Mildew Resistance	Tb5088/Tm14087	MAG1759–MAG2185b	72.65	70.4	74.9	2.5	32	RILS	92	Chhuneja et al 2011
q7PMR7A.1	7A	Powdery Mildew Resistance	Victo/Spada	IWB55071	14.8	14.1	15.5	60	90	RILS	128	Desiderio et al 2021
q8PMR2B.1	2B	Powdery Mildew Resistance	PR61/A2000	wPt-0694–Xbarc332	76.5	76.1	76.6	10.5	18	RILS	178	Hao et al 2014
q8PMR4A.1	4A	Powdery Mildew Resistance	PR61/A2000	tPt-4753–wPt-3515	6.5	0.5	7.6	9.5	18	RILS	178	Hao et al 2014
q8PMR6B.1	6B	Powdery Mildew Resistance	PR61/A2000	Xbarc134-Ku_c28854_38769308	191.7	191.4	196.7	17.2	30	RILS	178	Hao et al 2014
q8PMR4B.1	4B	Powdery Mildew Resistance	PR61/A2000	Xgpw7272–Xgdm61	39.6	36.5	39.8	3.8	6	RILS	178	Hao et al 2014
q8PMR5A.1	5A	Powdery Mildew Resistance	PR61/A2000	wPt-3563–wPt-665622	96.7	96.6	97.6	3.9	6	RILS	178	Hao et al 2014
q9APR4A.1	4A	Seedling and adult plant resistance	T. aestivum X T. militinae	Xgwm232–Xgwm160	73.5	70	77	3	27	F2, F2:3	226	Jakobson et al 2005
q9APR5A.1	5A	Seedling and adult plant resistance	T. aestivum X T. militinae	Xgwm186–Xgwm415	15	10	20	3	6	F2, F2:3	226	Jakobson et al 2005
q9APR2A.1	2A	Seedling and adult plant resistance	T. aestivum X T. militinae	Xgwm311–Xgwm382	71.5	71	72	3	6	F2, F2:3	226	Jakobson et al 2005
q9APR1A.1	1A	Seedling and adult plant resistance	T. aestivum X T. militinae	Xpsp2999–Xpsp3151	5	0	10	3	6	F2, F2:3	226	Jakobson et al 2005
q9APR5B.1	5B	Seedling and adult plant resistance	T. aestivum X T. militinae	Xgwm133.mi6–Xgwm205.mi1	1.5	0	3	3	6	F2, F2:3	226	Jakobson et al 2005
q10APR4D.1	4D	APR to Powdery Mildew Resistance	Huapei 3/Yumai 57	Xgwm194–Xcfa2173	69	57	106	2.5	20	DH	168	Zhang et al 2008
q10APR5D.1	5D	APR to Powdery Mildew Resistance	Huapei 3/Yumai 57	Xwmc215–Xgdm63	69.1	69	93	2.5	1.3	DH	168	Zhang et al 2008
q10APR1B.1	1B	APR to Powdery Mildew Resistance	Huapei 3/Yumai 57	Xcfe023.2–Xcfd21	37.3	37	37	2.5	10	DH	168	Zhang et al 2008
q10APR1B.2	1B	APR to Powdery Mildew Resistance	Huapei 3/Yumai 57	Xgwm582–Xcfe026.2	51.5	44	57	2.5	10	DH	168	Zhang et al 2008
q10APR3A.1	3A	APR to Powdery Mildew Resistance	Huapei 3/Yumai 57	Xwmc489.2–Xwmc489.3	60.1	60	61	2.5	10	DH	168	Zhang et al 2008
q11APR2A.1	2A	Seedling Resistance to PM	XK0106/E07901	BS00065434_51-RAC875_c5082_841	164.2	163.9	166.6	7.91	6.6	DH	388	Yang et al 2017
q11APR6A.1	6A	Seedling Resistance to PM	XK0106/E07901	TA005690-1190-RAC875_c48891_87	47.1	45.4	51.2	27.78	58.1	DH	388	Yang et al 2017
q11APR2A.2	2A	APR Powdery Mildew Resistance	XK0106/E07901	BS00065434_51- BS00019095_51	164.2	163.9	168.8	6.66	18.6	DH	388	Yang et al 2017
q11APR2A.3	2A	APR Powdery Mildew Resistance	XK0106/E07901	BS00065434_51- RAC875_c5082_841	164.2	163.9	166.6	2.99	7.9	DH	388	Yang et al 2017
q11APR3A.1	3A	APR Powdery Mildew Resistance	XK0106/E07901	Xwmc11- BS00088103_51	3.3	0	3.3	3.56	9.3	DH	388	Yang et al 2017
q11APR5A.1	5A	APR Powdery Mildew Resistance	XK0106/E07901	RAC875_c9617_395- wsnp_Ex_c54211_57168122	229.3	225.1	237.6	5.76	7.1	DH	388	Yang et al 2017
q11APR6A.2	6A	APR Powdery Mildew Resistance	XK0106/E07901	TA005690-119- RAC875_c48891_87	47.1	45.4	51.2	4.1	10.7	DH	388	Yang et al 2017
q11APR6A.3	6A	APR Powdery Mildew Resistance	XK0106/E07901	RAC875_rep_c69836_475- RAC875_c48891_87	47.1	43.2	51.2	26.32	64.3	DH	388	Yang et al 2017
q11APR6A.4	6A	APR Powdery Mildew Resistance	XK0106/E07901	RAC875_rep_c69836_475- RAC875_c48891_87	47.1	43.2	51.2	5.92	17	DH	388	Yang et al 2017
q12APR4A.1	4A	Adult plant resistance	Line 8.1/ Tahti	Xwmc232–Xrga3.1	51.9	50.1	53.7	3.5	64	DH	350	Jakobson et al 2012
q12APR5A.1	5A	Adult plant resistance	Line 8.1/ Tahti	Xgwm666–Xcfd30-Xbarc319	119.45	103.6	135.3	3.5	33	DH	350	Jakobson et al 2012
q12APR7A.1	7A	Adult plant resistance	Line 8.1/ Tahti	Xgwm635–Xbarc70-waxy	4.4	0	8.8	3.5	20	DH	350	Jakobson et al 2012
q12APR5B.1	5B	Adult plant resistance	Line 8.1/ Tahti	Xgwm205 –Xgwm213	7.15	5.3	9	3.5	17	DH	350	Jakobson et al 2012
q12APR1A.1	1A	Adult plant resistance	Line 8.1/ Tahti	Xpsp2999–Xwmc24	8.85	0	17.7	3.5	15	DH	350	Jakobson et al 2012
q13APR1B.1	1B	Adult plant resistance	Zhou8425B/Chinese Spring	IWB72835–IWB18787	71	68.4	75.6	5.82	7.2	RILs	244	Jia et al., 2018
q13APR3B.1	3B	Adult plant resistance	Zhou8425B/Chinese Spring	IWB21064–IWB64002	55	42.4	100.1	6.23	7.1	RILs	244	Jia et al., 2018
q13APR4B.1	4B	Adult plant resistance	Zhou8425B/Chinese Spring	IWB35851–IWB60096	41	40	42.2	6.42	8.77	RILs	244	Jia et al., 2018
q13APR7D.1	7D	Adult plant resistance	Zhou8425B/Chinese Spring	IWB41108–IWB53819	23	23.4	33	3.71	4.21	RILs	244	Jia et al., 2018
q14APR1A.1	1A	Adult plant resistance	Bainong 64 × Jingshuang 16	Xbarc148-Xwmc550	20	0	22.5	2.88	8.1	DH	181	Lan et al. 2009
q14APR4D.1	4D	Adult plant resistance	Bainong 64 × Jingshuang 16	Xwmc331-Xgwm165	14.5	25	4	3.94	15.2	DH	181	Lan et al. 2009
q14APR6B.1	6B	Adult plant resistance	Bainong 64 × Jingshuang 16	Xbarc79-Xgwm518	25.3	32.4	18.2	3.59	11.7	DH	181	Lan et al. 2009
q14APR7A.1	7A	Adult plant resistance	Bainong 64 × Jingshuang 16	Xbarc127-Xbarc174	28	0	28	2.43	6.7	DH	181	Lan et al. 2009
q15MDS2B.1	2B	Maximum disease severity	Lumai 21/Jingshuang 16	Xbarc98-Xbarc1147	22.4	24.9	19.9	5.3	14.1	F3	200	Lan et al. 2010
q15MDS2B.2	2B	Maximum disease severity	Lumai 21/Jingshuang 16	Xbarc1139-Xgwm47	83	70.8	94.7	3.6	5.7	F3	200	Lan et al. 2010
q15MDS2D.1	2D	Maximum disease severity	Lumai 21/Jingshuang 16	Xwmc18-Xcfd233	11	0	16.1	4.3	8.6	F3	200	Lan et al. 2010
q16APR1B.1	1B	Adult plant resistance	Saar/Avocet-YrA	Xwmc719-Xhbe248	23	18.7	25.5	3.2	31.1	RILs F6	113	Lillemo et al. 2008
q16APR3A.1	3A	Adult plant resistance	Saar/Avocet-YrA	Xstm844tcac-Xbarc310	1	0	2.3	3.2	19.5	RILs F6	113	Lillemo et al. 2008
q16APR4B.1	4B	Adult plant resistance	Saar/Avocet-YrA	XwPt-1505-Xgwm149	28	28	28.5	3.2	40.2	RILs F6	113	Lillemo et al. 2008
q16APR5A.1	5A	Adult plant resistance	Saar/Avocet-YrA	Xgwm617b- Xwmc327	54	53	59.9	2.5	10.2	RILs F6	113	Lillemo et al. 2008
q16APR5B.1	5B	Adult plant resistance	Saar/Avocet-YrA	Xbarc4-Xgwm274b	22	21.9	22.3	2.5	9	RILs F6	113	Lillemo et al. 2008
q16APR7B.1	7B	Adult plant resistance	Saar/Avocet-YrA	Xwmc581- XwPt-8007	70	68.8	77.5	2.5	4.9	RILs F6	113	Lillemo et al. 2008
q16APR7D.1	7D	Adult plant resistance	Saar/Avocet-YrA	Xgwm1220-Xswm10	31	30.8	31.1	3.2	46.3	RILs F6	113	Lillemo et al. 2008
q17PMS2B.1	2B	Powdery Mildew severity	Folke/T2038.	wPt-9402	0	0	0	2.5	5.9	RILs	130	Lillemo et al. 2012
q17PMS2B.2	2B	Powdery Mildew severity	Folke/T2038.	gwm410b–gwm148	34	29.6	34.6	2.5	6	RILs	130	Lillemo et al. 2012
q17PMS2D.1	2D	Powdery Mildew severity	Folke/T2038.	wmc167–gwm301	103	99.8	113.3	2.5	9.1	RILs	130	Lillemo et al. 2012
q17PMS5A.1	5A	Powdery Mildew severity	Folke/T2038.	wPt-2426	11.2	11.2	11.2	2.5	7.8	RILs	130	Lillemo et al. 2012
q17PMS5B.1	5B	Powdery Mildew severity	Folke/T2038.	wPt-1261	5	5	5	2.5	3.1	RILs	130	Lillemo et al. 2012
q17PMS5B.2	5B	Powdery Mildew severity	Folke/T2038.	barc128a–gwm213	44	42.7	45.6	2.5	12.9	RILs	130	Lillemo et al. 2012
q17PMS6B.1	6B	Powdery Mildew severity	Folke/T2038.	wPt-6437–wmc494	16	14.3	17.7	2.5	6.1	RILs	130	Lillemo et al. 2012
q17PMS7A.1	7A	Powdery Mildew severity	Folke/T2038.	gwm428–cfa2040	52	49.6	57.9	2.5	12.7	RILs	130	Lillemo et al. 2012
q18APR1B.1	1B	Adult plant resistance	Becker/Massey	GWM259/WG241	70	62	80	5.25	17	F2:3 lines	180	Liu et al. 2001
q18APR2A.1	2A	Adult plant resistance	Becker/Massey	GWM304a/GWM312	32	20	46	9.23	29	F2:3 lines	180	Liu et al. 2001
q18APR2B.1	2B	Adult plant resistance	Becker/Massey	WG338/GWM526a	42	42	92	11	11	F2:3 lines	180	Liu et al. 2001
q19APR4A.1	4A	Adult plant resistance	CM104/ Baimaomai	AX110406692- AX109926787	1.95	0	3.9	21.16	26.15	RILs	234	Liu et al. 2021
q19APR4A.2	4A	Adult plant resistance	CM104/ Baimaomai	AX109445617- AX109396037	195.7	194.6	196.8	8.71	6.35	RILs	234	Liu et al. 2021
q19APR4A.3	4A	Adult plant resistance	CM104/ Baimaomai	AX110981044- AX109467315	191.75	191.3	192.2	8.69	13.44	RILs	234	Liu et al. 2021
q19APR7D.1	7D	Adult plant resistance	CM104/ Baimaomai	AX95191705- AX108755888	81.7	79.8	83.6	5.26	5.48	RILs	234	Liu et al. 2021
q19APR7D.2	7D	Adult plant resistance	CM104/ Baimaomai	AX111732641- AX95191705	78.65	77.5	79.8	7.35	8.06	RILs	234	Liu et al. 2021
q19APR7D.3	7D	Adult plant resistance	CM104/ Baimaomai	AX110426671- AX111732641	75.95	74.4	77.5	5.93	6.7	RILs	234	Liu et al. 2021
q20APR2D.1	2D	Adult plant resistance	Yangmai 16/Zhongmai 895	AX-111501111–AX-111886292	95.23	94.37	96.09	3.43	8.5	DH	174	Xu et al 2020
q20APR2D.2	2D	Adult plant resistance	Yangmai 16/Zhongmai 895	AX-108961748–AX-111440263	96.59	96.52	96.59	5.35	11.7	DH	174	Xu et al 2020
q20APR2D.3	2D	Adult plant resistance	Yangmai 16/Zhongmai 895	AX-111501111–AX-111886292	95.21	94.37	96.09	5.63	13.5	DH	174	Xu et al 2020
q20APR2D.4	2D	Adult plant resistance	Yangmai 16/Zhongmai 895	AX-110581180–AX-108961748	96.52	96.22	96.52	5.14	10.9	DH	174	Xu et al 2020
q20APR2D.5	2D	Adult plant resistance	Yangmai 16/Zhongmai 895	AX-111501111–AX-111886292	95.23	94.37	96.09	2.51	6.6	DH	174	Xu et al 2020
q20APR4B.1	4B	Adult plant resistance	Yangmai 16/Zhongmai 895	AX-94407750–Rht-B1	28.25	28.29	29.11	16.96	23.6	DH	174	Xu et al 2020
q20APR4D.1	4D	Adult plant resistance	Yangmai 16/Zhongmai 895	AX-89421921–Rht-D1	54.76	54.76	55.88	15.35	22.7	DH	174	Xu et al 2020
q20APR5D.1	5D	Adult plant resistance	Yangmai 16/Zhongmai 895	AX-111464164–AX-94924969	5.56	0.63	11.44	4.54	7.1	DH	174	Xu et al 2020
q20APR6B.1	6B	Adult plant resistance	Yangmai 16/Zhongmai 895	AX-94973433–AX-94516327	56.45	56.45	56.89	4.21	10.3	DH	174	Xu et al 2020
q20APR7B.1	7B	Adult plant resistance	Yangmai 16/Zhongmai 895	AX-110953411–AX-108848791	9.88	9.49	10.55	5.16	11	DH	174	Xu et al 2020
q21MDS1A.1	1A	Maximum disease severity	Fukuho-komugiX Oligoculm	Xgdm33-Xpsp2999	3.9	0	10	9.2	22.3	DH	107	Liang et al 2006
q21MDS2B.1	2B	Maximum disease severity	Fukuho-komugiX Oligoculm	Xgwm877.1-Xwmc435.1	74	70	90	3.7	8	DH	107	Liang et al 2006
q21MDS7D.1	7D	Maximum disease severity	Fukuho-komugiX Oligoculm	Ltn-Xgwm295.1	50	50	60	4.2	9.8	DH	107	Liang et al 2006
q21MDS4B.1	4B	Maximum disease severity	Fukuho-komugiX Oligoculm	Xgwm375-Xgwm251	26.1	25	30	2.8	5.9	DH	107	Liang et al 2006
q22PMS1A.1	1A	Powdery Mildew Severity	SHA3/CBRD X Naxos	gwm33b-gwm33a	15.65	15.4	15.9	3	37.7	RIL	181	Lu et al 2012
q22PMS1B.1	1B	Powdery Mildew Severity	SHA3/CBRD X Naxos	ksum117abarc 128b-wmc117d Ugwm 13	0.6	0.5	0.7	3	4.5	RIL	181	Lu et al 2012
q22PMS2B.1	2B	Powdery Mildew Severity	SHA3/CBRD X Naxos	gwm1267b - wPt-3755	8.95	0.5	17.4	3	8.7	RIL	181	Lu et al 2012
q22PMS2D.1	2D	Powdery Mildew Severity	SHA3/CBRD X Naxos	cfd47 barc96-wPt-2160 gwm 133	19.05	18.9	19.2	3	3.2	RIL	181	Lu et al 2012
q22PMS2D.2	2D	Powdery Mildew Severity	SHA3/CBRD X Naxos	gwm301-mag633a wPt-2696	96	95.9	96.1	3	14.3	RIL	181	Lu et al 2012
q22PMS6B.1	6B	Powdery Mildew Severity	SHA3/CBRD X Naxos	wPt-1241 - gwm626	20.65	19.8	21.5	3	4.8	RIL	181	Lu et al 2012
q22PMS7A.1	7A	Powdery Mildew Severity	SHA3/CBRD X Naxos	wPt-7299 - wmc422	89.25	88.8	89.7	3	3.3	RIL	181	Lu et al 2012
q22PMS7D.1	7D	Powdery Mildew Severity	SHA3/CBRD X Naxos	wmc463-gwm1220	9.45	0.3	18.6	3	3.9	RIL	181	Lu et al 2012
q23PMR2A.1	2A	Powdery Mildew Resistance	RE714 X HARDI/FESTIN	Pm4b-gbxG303	96	96	97	2	22.7	DH	41,44	Mingoet et al 2002
q23PMR2B.1	2B	Powdery Mildew Resistance	RE714 X HARDI/FESTIN	gwm148-gbxG553	41	41	51	2	23.6	DH	41,44	Mingoet et al 2002
q23PMR5D.1	5D	Powdery Mildew Resistance	RE714 X HARDI/FESTIN	gwm639a-gwm174	34	28	39	3.3	38.9	DH	41,44	Mingoet et al 2002
q23PMR7B.1	7B	Powdery Mildew Resistance	RE714 X HARDI/FESTIN	pdaC01-gbxR035b	60	60	67	2	22.8	DH	41,44	Mingoet et al 2002
q23PMR1A.1	1A	Powdery Mildew Resistance	RE714 X HARDI/FESTIN	cdo572b-bcd442	39	35	43	3.6	39.3	DH	41,44	Mingoet et al 2002
q23PMR6A.1	6A	Powdery Mildew Resistance	RE714 X HARDI/FESTIN	gwm427-gbx4071	67	67	69	3.7	34.6	DH	41,44	Mingoet et al 2002
q23PMR3A.1	3A	Powdery Mildew Resistance	RE714 X HARDI/FESTIN	psr598-gwm5	7	7	13	2.1	21.4	DH	41,44	Mingoet et al 2002
q23PMR4A.1	4A	Powdery Mildew Resistance	RE714 X HARDI/FESTIN	gbxG036-gbxG542	18	16	20	2.4	22.3	DH	41,44	Mingoet et al 2002
q23PMR5D.2	5D	Powdery Mildew Resistance	RE714 X HARDI/FESTIN	cfd8B9-cfd4A6	43	41	46	4.3	37.8	DH	41,44	Mingoet et al 2002
q23PMR5D.3	5D	Powdery Mildew Resistance	RE714 X HARDI/FESTIN	gbxG083c-cfd8B9	40	40	41	2.9	26.3	DH	41,44	Mingoet et al 2002
q24PMS1A.1	1A	Powdery Mildew Severity	Atlantis XCortez	Pm3e	2	1.73	5.73	3.5	42.2	DH	91	Mohler et al 2011
q24PMS7B.1	7B	Powdery Mildew Severity	Atlantis XCortez	Xgwm611–Xgwm577	34.45	30.6	38.3	5	15.3	DH	91	Mohler et al 2011
q25DS1B.1	1B	Disease severity	6037XAtlantis	IWA5322	7.6	3.4	11.8	11.3	35.2	DH	97	Mohler et al 2019
q25DS2B.1	2B	Disease severity	6037XAtlantis	IWA8266	74.5	71.1	77.9	9.3	43.5	DH	97	Mohler et al 2019
q26DS2A.1	2A	Disease severity	RE714XHardi	gpw4456	32.43	31.76	33.1	82.6	76	RILs	160	Muranty et al 2008
q26DS5D.1	5D	Disease severity	RE714XHardi	gpw5207	68.47	67.71	69.23	41.1	66.7	RILs	160	Muranty et al 2008
q26DS6A.1	6A	Disease severity	RE714XHardi	gpw7388	289.6	287.03	292.17	11.9	19.8	RILs	160	Muranty et al 2008
q26DS6B.1	6B	Disease severity	RE714XHardi	P39M51d	139.3	134.88	143.72	4.4	11.5	RILs	160	Muranty et al 2008
q27APR4B.1	4B	Adult Plant resistance	RE714XHardi	P36M50b	4	0.47	7.53	5	14.4	RILs	160	Muranty et al 2009
q27APR5A.1	5A	Adult Plant resistance	RE714XHardi	barc141	15	10.76	19.24	4.8	12	RILs	160	Muranty et al 2009
q27APR5B.1	5B	Adult Plant resistance	RE714XHardi	P31M48i	117.7	113.12	122.28	4.8	11.1	RILs	160	Muranty et al 2009
q27APR5D.1	5D	Adult Plant resistance	RE714XHardi	cfd0026	73	72.1	73.9	34.2	56.3	RILs	160	Muranty et al 2009
q27APR5D.2	5D	Adult Plant resistance	RE714XHardi	gpw5207h	70.5	64.51	76.49	4.7	8.5	RILs	160	Muranty et al 2009
q27APR6A.1	6A	Adult Plant resistance	RE714XHardi	gpw7388	293.6	289.43	297.77	5.7	12.2	RILs	160	Muranty et al 2009
q27APR7A.1	7A	Adult Plant resistance	RE714XHardi	P32M51n	138.4	133.69	143.11	5.1	10.8	RILs	160	Muranty et al 2009
q28APR1B.1	1B	Adult Plant resistance	Avocet X Francolin X Quaiu	wPt-1770-csLV46	177	174.41	177.23	11.9	15.1	RILs	196, 195	Ren et al 2017
q28APR1B.1	1B	Adult Plant resistance	Avocet X Francolin X Quaiu	csLV46G22-gwm140	122	121.54	131.2	7.9	9	RILs	196, 195	Ren et al 2017
q28APR2D.1	2D	Adult Plant resistance	Avocet X Francolin X Quaiu	wPt-667054-wPt-667485	111	110.91	111.2	4.8	6.7	RILs	196, 195	Ren et al 2017
q28APR4B.1	4B	Adult Plant resistance	Avocet X Francolin X Quaiu	wPt-7569-barc90	68	67.31	72.5	6	7.4	RILs	196, 195	Ren et al 2017
q28APR5B.1	5B	Adult Plant resistance	Avocet X Francolin X Quaiu	wPt-3503-wPt-4628	63	61.36	63.3	3.4	5.4	RILs	196, 195	Ren et al 2017
q29APR2A.1	2A	Adult Plant resistance	BeckerX Massey	Xgwm304-Xgm294	43.5	26	61	9.2	29	RILs	293	Tucker et al 2007
q29APR2A.2	2A	Adult Plant resistance	USG 3209 X Jaypee	Xgwm304-Xbarc353b	93.5	26	137	20.6	69	RILs	293	Tucker et al 2007
q29APR2B.1	2B	Adult Plant resistance	BeckerX Massey	Xgwm501-Xgwm191	75.8	75	76.6	4.3	11	RILs	293	Tucker et al 2007
q29APR1B.1	1B	Adult Plant resistance	BeckerX Massey	Xgwm259-Xbarc80	28.05	14	42.1	5.3	17	RILs	293	Tucker et al 2007
q30PMR3B.1	3B	Component traits of PM Resistance	W7984 × Opata85	bcd1418–cdo718	129.6	129.6	131.1	3.1	9.3	RILs	NA	Wang et al 2011
q30PMR7B.1	7B	Component traits of PM Resistance	W7984 × Opata85	fba42–fbb150	0	0	20.9	3.3	48.7	RILs	NA	Wang et al 2011
q30PMR2B.1	2B	Component traits of PM Resistance	W7984 × Opata85	fbb284–fba062.2	117.5	117.5	118.5	3.3	11.2	RILs	NA	Wang et al 2011
q30PMR2B.2	2B	Component traits of PM Resistance	W7984 × Opata85	fba116–mwg546	129	127	129.8	4.5	14.5	RILs	NA	Wang et al 2011
q30PMR7D.1	7D	Component traits of PM Resistance	W7984 × Opata85	bcd707–wg719	78.8	78.8	88.8	4.5	14.2	RILs	NA	Wang et al 2011
q30PMR1B.1	1B	Component traits of PM Resistance	W7984 × Opata85	cdo346–mwg912	129.5	121.5	133.7	3.1	11.9	RILs	NA	Wang et al 2011
q30PMR3A.1	3A	Component traits of PM Resistance	W7984 × Opata85	mwg22–mwg14	42.9	42.9	44.3	3.1	10.2	RILs	NA	Wang et al 2011
q30PMR3A.2	3A	Component traits of PM Resistance	W7984 × Opata85	ksuA6–cdo638	49.1	49.1	51.2	5	15.5	RILs	NA	Wang et al 2011
q30PMR3D.1	3D	Component traits of PM Resistance	W7984 × Opata85	fbb370–fba091	11.6	11.6	33.8	2.6	11.2	RILs	NA	Wang et al 2011
q30PMR6D.1	6D	Component traits of PM Resistance	W7984 × Opata85	ksuE14–bcd1319	142	142	147	2.7	9.7	RILs	NA	Wang et al 2011
q30PMR1B.2	1B	Component traits of PM Resistance	W7984 × Opata85	ksuD14–mwg938	0	0	14.6	4.9	14	RILs	NA	Wang et al 2011
q30PMR1D.1	1D	Component traits of PM Resistance	W7984 × Opata85	cmwg733–cmwg701	107.8	89.8	108.7	2.8	8.4	RILs	NA	Wang et al 2011
q30PMR3B.2	3B	Component traits of PM Resistance	W7984 × Opata85	cdo718–mwg818	133.1	131.1	134.9	3.9	11.8	RILs	NA	Wang et al 2011
q30PMR2B.3	2B	Component traits of PM Resistance	W7984 × Opata85	fba199–bcd445	89.4	89.4	92.9	3.3	11.4	RILs	NA	Wang et al 2011
q30PMR2B.4	2B	Component traits of PM Resistance	W7984 × Opata85	cnl6–bcd1779	98	98	102.2	2.6	7.8	RILs	NA	Wang et al 2011
q30PMR4A.1	4A	Component traits of PM Resistance	W7984 × Opata85	fbb154–cdo545	93.2	93.2	99.5	3.5	11.1	RILs	NA	Wang et al 2011
q30PMR5B.1	5B	Component traits of PM Resistance	W7984 × Opata85	mwg561–psr128	31.9	31.9	33.6	4.4	13.5	RILs	NA	Wang et al 2011
q30PMR6B.1	6B	Component traits of PM Resistance	W7984 × Opata85	cdo507–cdo341	70.5	62.5	72.5	2.9	10.5	RILs	NA	Wang et al 2011
q30PMR4B.1	4B	Component traits of PM Resistance	W7984 × Opata85	bcd1265–cdo1401	26.3	26.3	30.7	3.2	10.6	RILs	NA	Wang et al 2011
q30PMR2B.5	2B	Component traits of PM Resistance	W7984 × Opata85	bcd307–mwg2025	109.6	109.6	113.7	2.6	8.6	RILs	NA	Wang et al 2011
q30PMR3A.2	3A	Component traits of PM Resistance	W7984 × Opata85	tam63–abc172.1	161.7	161.7	171.3	2.8	9.4	RILs	NA	Wang et al 2011
q30PMR4D.1	4D	Component traits of PM Resistance	W7984 × Opata85	bcd1431.1–fba177	96.2	96.2	121.8	2.7	8.6	RILs	NA	Wang et al 2011
q30PMR6A.1	6A	Component traits of PM Resistance	W7984 × Opata85	fbb40–fbb82	166	162	166	2.7	18	RILs	NA	Wang et al 2011
q30PMR1D.2	1D	Component traits of PM Resistance	W7984 × Opata85	Gli1–ksuD14.1	0	0	11.1	2.9	28.5	RILs	NA	Wang et al 2011
q30PMR1D.3	1D	Component traits of PM Resistance	W7984 × Opata85	mwg938–mwg837	23.6	17.6	27.3	3.2	13.3	RILs	NA	Wang et al 2011
q30PMR4A.2	4A	Component traits of PM Resistance	W7984 × Opata85	wg622–mwg549	39.4	39.4	66.5	3.1	10.6	RILs	NA	Wang et al 2011
q30PMR6D.2	6D	Component traits of PM Resistance	W7984 × Opata85	fbb231.2–fba81	109	105	122	3.3	20.5	RILs	NA	Wang et al 2011
q30PMR7D.2	7D	Component traits of PM Resistance	W7984 × Opata85	rz251–fba377	48.1	44.1	62.7	2.7	11.7	RILs	NA	Wang et al 2011
q30PMR7D.3	7D	Component traits of PM Resistance	W7984 × Opata85	wg420–fba204	145.3	141.3	150	3	12.4	RILs	NA	Wang et al 2011
q30PMR4A.3	4A	Component traits of PM Resistance	W7984 × Opata85	bcd8–ksuG12	36.1	30.1	36.3	2.5	8.6	RILs	NA	Wang et al 2011
q32PMR6A.1	6A	Powdery mildew resistance	Creso × Pedroso	MAG1200b	56.461	51.2	61.72	3.61	12.6	RILs	123	Marone et al 2013
q32PMR3B.1	3B	Powdery mildew resistance	Creso × Pedroso	F103	3.943	2.3	10.19	3	10.6	RILs	123	Marone et al 2013
q32PMR6B.1	6B	Powdery mildew resistance	Creso × Pedroso	Xgwm219	73.074	68.6	77.54	3.27	14.8	RILs	123	Marone et al 2013
q32PMR6B.2	6B	Powdery mildew resistance	Creso × Pedroso	Xgwm889	57.168	53.58	60.74	5	18.5	RILs	123	Marone et al 2013
q32PMR2B.1	2B	Powdery mildew resistance	Creso × Pedroso	wPt-5513	21	15.61	26.39	3.08	12.3	RILs	123	Marone et al 2013
q33PMR1A.1	1A	Powdery mildew resistance	‘Event,’ ‘BAYP4535,’ ‘Ambition,’ ‘Firl3565,’ ‘Format,’ ‘Potenzial,’ ‘Bussard,’ and ‘Julius’	PM3a	3.05	0.85	5.25	2.5	9.4	MAGIC:F6:8	394	Stadlmeir et al 2019
q33PMR3D.1	3D	Powdery mildew resistance	‘Event,’ ‘BAYP4535,’ ‘Ambition,’ ‘Firl3565,’ ‘Format,’ ‘Potenzial,’ ‘Bussard,’ and ‘Julius’	AX.94444273	137.28	132.8	141.76	2.5	4.8	MAGIC:F6:8	394	Stadlmeir et al 2019
q33PMR5A.1	5A	Powdery mildew resistance	‘Event,’ ‘BAYP4535,’ ‘Ambition,’ ‘Firl3565,’ ‘Format,’ ‘Potenzial,’ ‘Bussard,’ and ‘Julius’	AX.94981478	15.53	11.31	19.75	2.5	4.9	MAGIC:F6:8	394	Stadlmeir et al 2019
q33PMR6B.1	6B	Powdery mildew resistance	‘Event,’ ‘BAYP4535,’ ‘Ambition,’ ‘Firl3565,’ ‘Format,’ ‘Potenzial,’ ‘Bussard,’ and ‘Julius’	Ra_c7673_1788	226.91	223.83	229.99	2.5	6.7	MAGIC:F6:8	394	Stadlmeir et al 2019
q33PMR7A.1	7A	Powdery mildew resistance	‘Event,’ ‘BAYP4535,’ ‘Ambition,’ ‘Firl3565,’ ‘Format,’ ‘Potenzial,’ ‘Bussard,’ and ‘Julius’	wsnp_BF483039A_Ta_2_1	381.5	379.89	383.11	2.5	12.8	MAGIC:F6:8	394	Stadlmeir et al 2019
q33PMR7D.1	7D	Powdery mildew resistance	‘Event,’ ‘BAYP4535,’ ‘Ambition,’ ‘Firl3565,’ ‘Format,’ ‘Potenzial,’ ‘Bussard,’ and ‘Julius’	TA005377.1076	19.63	15.73	23.53	2.5	5.3	MAGIC:F6:8	394	Stadlmeir et al 2019
q34APR1A.1	1A	Adult plant resistance	Forno / Oberkulmer	Xpsr1201b-Xpsr941	94	86	94	2.5	7.7	RILs	226	Keller et al 1998
q34APR1B.1	1B	Adult plant resistance	Forno / Oberkulmer	CD9b-Xpsr593a	0	0	8	2.5	11.6	RILs	226	Keller et al 1998
q34APR1D.1	1D	Adult plant resistance	Forno / Oberkulmer	Xpsr168-Xglk558b	2	0	4	2.5	9.5	RILs	226	Keller et al 1998
q34APR2A.1	2A	Adult plant resistance	Forno / Oberkulmer	Xpsr380-Xglk293b	82	78	86	2.5	7.7	RILs	226	Keller et al 1998
q34APR2D.1	2D	Adult plant resistance	Forno / Oberkulmer	Xpsr932-Xpsr331a	122	120	124	2.5	10	RILs	226	Keller et al 1998
q34APR3A.1	3A	Adult plant resistance	Forno / Oberkulmer	Xpsr598-Xpsr570	54	40	62	2.5	10.4	RILs	226	Keller et al 1998
q34APR3D.1	3D	Adult plant resistance	Forno / Oberkulmer	Xpsr1196a-Lrk106	0	0	2	2.5	15.7	RILs	226	Keller et al 1998
q34APR4A.1	4A	Adult plant resistance	Forno / Oberkulmer	Xgwm111c-Xpsr934a	74	68	78	2.5	14.7	RILs	226	Keller et al 1998
q34APR4A.2	4A	Adult plant resistance	Forno / Oberkulmer	Xmwg710b-Xglk128	180	176	188	2.5	14.3	RILs	226	Keller et al 1998
q34APR4B.1	4B	Adult plant resistance	Forno / Oberkulmer	Xpsr593b-Xpsr1112	88	84	88	2.5	7.5	RILs	226	Keller et al 1998
q34APR4D.1	4D	Adult plant resistance	Forno / Oberkulmer	Xglk302b-Xpsr1101a	112	104	114	2.5	14.4	RILs	226	Keller et al 1998
q34APR5A.1	5A	Adult plant resistance	Forno / Oberkulmer	Xpsr644a-Xpsr945a	20	16	26	2.5	22.9	RILs	226	Keller et al 1998
q34APR5A.2	5A	Adult plant resistance	Forno / Oberkulmer	Xpsr911-Xpsr120a	106	96	116	2.5	10.5	RILs	226	Keller et al 1998
q34APR5A.3	5A	Adult plant resistance	Forno / Oberkulmer	Xpsr1194-Xpsr918b	202	198	212	2.5	16.6	RILs	226	Keller et al 1998
q34APR5B.1	5B	Adult plant resistance	Forno / Oberkulmer	Xpsr580b-Xpsr143	144	138	144	2.5	12.6	RILs	226	Keller et al 1998
q34APR6B.1	6B	Adult plant resistance	Forno / Oberkulmer	Xpsr167b-Xpsr964	0	0	8	2.5	8.7	RILs	226	Keller et al 1998
q34APR7B.1	7B	Adult plant resistance	Forno / Oberkulmer	Xpsr593c-Xpsr129c	90	88	106	2.5	11.3	RILs	226	Keller et al 1998
q34APR7B.2	7B	Adult plant resistance	Forno / Oberkulmer	Xglk750-Xmwg710a	142	138	152	2.5	31.8	RILs	226	Keller et al 1998
